# Supplementary material for: Determinants of adolescents’ depression, anxiety, and somatic symptoms in Northwest Ethiopia: A non-recursive structural equation modeling
Source: PLoS One. 2024 Apr 10;19(4):e0281571. doi: 10.1371/journal.pone.0281571 (PMC11006201; doi:10.1371/journal.pone.0281571)
Supplement: S1 Dataset — (XLS) [file pone.0281571.s012.xls]

## Sheet: Sheet1
	S1 Dataset: Dataset that was was used for the determinats of depression, anxiety, and somatic symptoms among adolescents in Northwest Ethiopia, 2022
1	public	03	18	male	grade 9	can't read and write	grade 1-8	urban	rom 2-4 days	no		no		3	very good	low	>5	little	difficult	no	no							.	no	not at all	nearly every day	not at all	not at all	not at all	several days	not at all	not at all	several days	1	several days	more than halfthe days	more than half days	not at all	more than half days	nearly every day	not at all	not at all	not at all	some what
2	public	03	17	female	grade 9	grade 1-8	grade 1-8	rular	from 0-1 day	no		no		2	exellent	high	1-2	a lot	very difficult	no	no							.	no	several days	not at all	several days	several days	several days	not at all	not at all	several days	not at all	1	not at all	not at all	not at all	more than half the days	more than half days	more than half days	not at all	not at all	not at all	a little bit
3	public	03	16	female	grade 9	grade 1-8	grade 1-8	rular	rom 5-7 days	no		no		4	very good	low	1-2	somewhat	very difficult	yes	no							.	yes	more than half the days	more than half the days	several days	not at all	nearly every day	several days	several days	not at all	not at all	3	not at all	not at all	more than half days	not at all	not at all	nearly every day	very much	somewhat	quite a bit	not at all
4	public	03	16	female	grade 9	grade 1-8	grade 1-8	urban	rom 2-4 days	no		no		4	very good	not at all	>5	uncertain	easy	no	no							.	no	several days	not at all	several days	not at all	several days	not at all	several days	not at all	not at all	0	several days	several days	not at all	not at all	more than half days	several days	a little bit	not at all	a little bit	a little bit
5	public	03	18	male	grade 9	can't read and write	can't read and write	urban	rom 5-7 days	yes	yes	no		4	good	low	>5	somewhat	easy	no	no							.	no	not at all	several days	several days	not at all	several days	several days	several days	not at all	not at all	0	not at all	not at all	several days	several days	not at all	several days	not at all	not at all	not at all	not at all
6	public	03	17	male	grade 9	grade 1-8	can't read and write	rular	rom 5-7 days	yes	yes	yes	2	6	very good	not at all	3-5	somewhat	very difficult	no	no							.	no	several days	more than half the days	more than half days	several days	nearly every day	not at all	several days	not at all	not at all	0	not at all	several days	not at all	several days	not at all	not at all	not at all	not at all	not at all	not at all
7	public	03	18	female	grade 9	can't read and write	can't read and write	urban	rom 2-4 days	yes	yes	no		4	very good	low	3-5	somewhat	very easy	no	no							.	no	not at all	nearly every day	several days	not at all	not at all	not at all	more than half the days	not at all	several days	2	not at all	several days	several days	more than half the days	not at all	nearly every day	not at all	a little bit	not at all	a little bit
8	public	03	16	female	grade 9	can't read and write	can't read and write	urban	rom 2-4 days	no		no		2	very good	low	>5	little	very easy	no	yes							heart disease	no	not at all	several days	not at all	not at all	not at all	more than half days	several days	more than half days	not at all	1	not at all	not at all	several days	not at all	not at all	not at all	very much	very much	very much	very much
9	public	03	16	male	grade 9	college and above	college and avove	urban	rom 5-7 days	no		yes	4	8	poor	high	>5	a lot	very easy	no	no							.	no	several days	several days	not at all	not at all	not at all	not at all	not at all	not at all	not at all	0	several days	several days	several days	nearly every day	nearly every day	nearly every day	not at all	not at all	not at all	not at all
10	public	03	15	female	grade 9	grade 9-12	can't read and write	urban	rom 2-4 days	yes	no	no		10	very good	low	3-5	uncertain	possible	no	no							.	yes	several days	several days	not at all	more than half days	more than half days	nearly every day	several days	not at all	not at all	1	several days	not at all	not at all	nearly every day	more than half days	not at all	a little bit	not at all	not at all	a little bit
11	public	03	17	male	grade 9	grade 1-8	can't read and write	rular	rom 5-7 days	yes	yes	yes	2	4	very good	not at all	>5	uncertain	very difficult	yes	yes							cataract	no	several days	not at all	several days	several days	more than half days	not at all	several days	nearly every day	not at all	1	nearly every day	nearly every day	several days	more than half the days	several days	several days	quite a bit	very much	very much	a little bit
12	public	03	17	male	grade 9	grade 1-8	grade 1-8	urban	rom 5-7 days	no		no		8	exellent	high	>5	none	very difficult	yes	no							.	no	more than half the days	several days	several days	not at all	not at all	several days	several days	more than half days	more than half the days	0	not at all	several days	not at all	several days	several days	more than half days	somewhat	somewhat	somewhat	a little bit
13	public	03	17	male	grade 9	grade 1-8	grade 1-8	urban	from 0-1 day	yes	yes	no		3	good	not at all	1-2	little	difficult	no	no							.	no	several days	more than half the days	several days	several days	several days	several days	several days	several days	several days	0	not at all	not at all	not at all	not at all	not at all	not at all	not at all	a little bit	not at all	a little bit
14	public	03	15	female	grade 9	grade 9-12	grade 9-12	urban	rom 2-4 days	yes	yes	no		4	good	not at all	1-2	none	difficult	no	no							.	no	several days	nearly every day	several days	not at all	more than half days	more than half days	not at all	nearly every day	nearly every day	1	several days	more than halfthe days	not at all	several days	nearly every day	not at all	not at all	a little bit	somewhat	not at all
15	public	03	19	male	grade 9	can't read and write	can't read and write	rular	rom 2-4 days	no		no		4	very good	high	1-2	little	very difficult	no	no							.	yes	several days	several days	not at all	more than half days	several days	several days	several days	more than half days	several days	2	more than half the days	several days	not at all	not at all	several days	several days	not at all	a little bit	a little bit	some what
16	public	03	15	female	grade 9	grade 1-8	grade 9-12	urban	rom 5-7 days	no		yes	5	4	exellent	high	none	somewhat	easy	no	no							.	no	several days	not at all	more than half days	not at all	several days	several days	not at all	more than half days	not at all	0	several days	several days	several days	not at all	several days	several days	not at all	a little bit	not at all	not at all
17	public	03	17	female	grade 9	can't read and write	can't read and write	rular	from 0-1 day	no		no		8	exellent	not at all	>5	uncertain	difficult	no	no							.	no	not at all	not at all	not at all	not at all	several days	not at all	several days	several days	several days	1	several days	several days	several days	not at all	several days	several days	a little bit	not at all	not at all	not at all
18	public	03	16	female	grade 9	grade 1-8	grade 1-8	rular	from 0-1 day	no		no		8	exellent	not at all	>5	a lot	difficult	no	no							.	no	not at all	not at all	not at all	not at all	not at all	not at all	several days	several days	not at all	0	not at all	several days	several days	several days	not at all	several days	not at all	not at all	a little bit	a little bit
19	public	03	17	male	grade 9	grade 1-8	grade 1-8	urban	rom 2-4 days	yes	yes	no		3	exellent	not at all	>5	somewhat	very difficult	no	no							.	no	not at all	not at all	not at all	not at all	not at all	not at all	not at all	not at all	several days	0	not at all	not at all	not at all	not at all	not at all	not at all	not at all	not at all	not at all	not at all
20	public	03	16	female	grade 9	can't read and write	can't read and write	urban	rom 5-7 days	no		no		3	good	low	1-2	uncertain	very difficult	no	no							.	no	not at all	not at all	not at all	not at all	not at all	not at all	not at all	not at all	not at all	1	several days	more than halfthe days	more than half days	more than half the days	more than half days	not at all	not at all	not at all	not at all	not at all
21	public	03	18	male	grade 9	can't read and write	grade 1-8	rular	rom 2-4 days	yes	yes	no		4	good	not at all	none	somewhat	very easy	no	no							.	no	not at all	several days	several days	not at all	several days	not at all	several days	several days	not at all	1	several days	several days	several days	several days	several days	several days	a little bit	not at all	a little bit	a little bit
22	public	03	15	female	grade 9	can't read and write	can't read and write	rular	from 0-1 day	no		no		7	good	high	1-2	somewhat	possible	yes	no							.	yes	not at all	not at all	not at all	not at all	not at all	not at all	nearly every day	not at all	not at all	0	not at all	not at all	not at all	not at all	not at all	not at all	quite a bit	quite a bt	quite a bit	quite a bit
23	public	03	15	male	grade 9	grade 1-8	grade 1-8	rular	from 0-1 day	yes	yes	yes	1	4	exellent	not at all	none	none	very difficult	no	yes							heart disease	no	several days	not at all	more than half days	nearly every day	several days	more than half days	several days	nearly every day	more than half the days	1	several days	not at all	several days	not at all	several days	several days	not at all	not at all	not at all	not at all
24	public	03	16	male	grade 9	grade 1-8	grade 1-8	urban	rom 5-7 days	no		yes	3	7.3	good	not at all	3-5	uncertain	possible	no	no							.	no	several days	not at all	several days	several days	not at all	several days	not at all	not at all	not at all	1	several days	several days	not at all	not at all	more than half days	several days	a little bit	not at all	not at all	not at all
25	public	03	19	female	grade 9	grade 1-8	grade 1-8	urban	rom 5-7 days	no		no		2	very good	not at all	1-2	little	very difficult	no	no							.	no	several days	more than half the days	not at all	not at all	not at all	not at all	several days	several days	not at all	1	several days	several days	several days	several days	several days	several days	a little bit	not at all	not at all	a little bit
26	public	08	18	female	grade 9	grade 1-8	grade 1-8	urban	rom 5-7 days	no		no		12	very good	not at all	1-2	little	very difficult	no	no							.	no	several days	more than half the days	not at all	not at all	not at all	not at all	several days	several days	not at all	0	not at all	not at all	several days	several days	not at all	several days	a little bit	not at all	not at all	a little bit
27	public	08	18	male	grade 9	can't read and write	can't read and write	urban	rom 2-4 days	yes	no	no		4	very good	not at all	1-2	uncertain	possible	no	no							.	no	several days	more than half the days	several days	not at all	several days	not at all	not at all	not at all	not at all	0	not at all	not at all	not at all	several days	not at all	several days	not at all	not at all	not at all	not at all
28	public	08	17	male	grade 9	can't read and write	can't read and write	urban	rom 5-7 days	no		no		2	very good	high	3-5	somewhat	difficult	no	no							.	no	not at all	nearly every day	not at all	several days	not at all	several days	not at all	not at all	not at all	0	several days	not at all	several days	several days	nearly every day	not at all	not at all	not at all	a little bit	not at all
29	public	03	16	female	grade 9	grade 9-12	grade 1-8	urban	rom 2-4 days	no		no		8	good	not at all	1-2	none	very difficult	yes	no							.	no	several days	more than half the days	several days	nearly every day	nearly every day	nearly every day	more than half the days	several days	nearly every day	3	nearly every day	nearly every day	more than half days	nearly every day	more than half days	nearly every day	not at all	not at all	a little bit	a little bit
30	public	03	16	female	grade 9	grade 1-8	grade 1-8	urban	rom 2-4 days	no		no		4.3	poor	high	1-2	a lot	difficult	no	no							.	no	nearly every day	several days	not at all	not at all	not at all	several days	more than half the days	several days	several days	1	more than half the days	several days	more than half days	several days	nearly every day	more than half days	not at all	not at all	not at all	a little bit
31	public	03	16	female	grade 9	grade 9-12	grade 1-8	urban	rom 2-4 days	no		no		6	good	not at all	1-2	none	very difficult	no	no							.	no	not at all	not at all	nearly every day	several days	nearly every day	nearly every day	more than half the days	several days	nearly every day	3	nearly every day	more than halfthe days	more than half days	nearly every day	more than half days	nearly every day	not at all	not at all	not at all	not at all
32	public	03	17	female	grade 9	grade 9-12	grade 9-12	rular	rom 2-4 days	no		no		8	good	not at all	1-2	none	very difficult	no	no							.	no	several days	not at all	nearly every day	several days	nearly every day	nearly every day	nearly every day	more than half days	nearly every day	2	nearly every day	nearly every day	nearly every day	nearly every day	nearly every day	nearly every day	not at all	a little bit	not at all	quite a bit
33	public	03	15	female	grade 9	grade 1-8	grade 9-12	urban	rom 2-4 days	no		yes	3	2	very good	not at all	1-2	little	possible	no	no							.	no	several days	several days	more than half days	several days	several days	several days	nearly every day	several days	several days	1	several days	several days	not at all	not at all	several days	several days	a little bit	not at all	not at all	a little bit
34	public	03	16	male	grade 9	grade 9-12	college and avove	urban	rom 2-4 days	yes	yes	yes	1	6	very poor	low	3-5	somewhat	difficult	no	no							.	yes	not at all	nearly every day	several days	several days	several days	more than half days	nearly every day	more than half days	more than half the days	3	nearly every day	several days	not at all	more than half the days	nearly every day	not at all	not at all	a little bit	very much	a little bit
35	public	03	18	male	grade 12	can't read and write	can't read and write	urban	rom 2-4 days	yes	yes	no		2	very good	not at all	3-5	a lot	possible	yes	no							.	no	not at all	several days	not at all	not at all	several days	more than half days	not at all	not at all	not at all	2	several days	several days	not at all	not at all	several days	several days	quite a bit	a little bit	quite a bit	a little bit
36	public	03	18	male	grade 12	can't read and write	can't read and write	rular	from 0-1 day	no		no		4	very good	not at all	1-2	uncertain	very difficult	no	no							.	no	several days	several days	nearly every day	not at all	not at all	several days	more than half the days	more than half days	not at all	1	more than half the days	more than halfthe days	several days	not at all	several days	several days	a little bit	not at all	not at all	not at all
37	public	03	19	male	grade 12	can't read and write	can't read and write	urban	rom 2-4 days	yes	yes	no		2	very good	not at all	>5	a lot	possible	yes	no							.	no	not at all	several days	not at all	not at all	not at all	not at all	not at all	not at all	not at all	0	not at all	not at all	not at all	not at all	not at all	several days	not at all	not at all	not at all	a little bit
38	public	03	19	female	grade 12	can't read and write	can't read and write	rular	from 0-1 day	no		no		8	exellent	low	none	somewhat	possible	no	no							.	no	not at all	not at all	not at all	not at all	not at all	not at all	several days	not at all	not at all	0	several days	several days	several days	not at all	several days	not at all	not at all	not at all	not at all	a little bit
39	private	05	19	male	grade 11	can't read and write	can't read and write	rular	from 0-1 day	yes	yes	no		4	very poor	medium	1-2	little	difficult	yes	no							.	no	several days	more than half the days	several days	more than half days	several days	several days	nearly every day	several days	several days	2	several days	several days	more than half days	more than half the days	nearly every day	several days	quite a bit	a little bit	somewhat	quite a bit
40	public	03	18	male	grade 12	can't read and write	can't read and write	rular	from 0-1 day	yes	yes	no		4.3	good	medium	1-2	somewhat	possible	no	yes							depression	no	not at all	several days	not at all	not at all	not at all	several days	nearly every day	more than half days	not at all	3	nearly every day	nearly every day	nearly every day	not at all	nearly every day	more than half days	not at all	not at all	not at all	not at all
41	public	03	19	male	grade 12	can't read and write	can't read and write	urban	rom 2-4 days	yes	yes	no		8	very poor	not at all	1-2	none	very difficult	yes	no							.	no	several days	more than half the days	more than half days	not at all	more than half days	several days	not at all	several days	not at all	1	nearly every day	not at all	several days	several days	nearly every day	several days	not at all	not at all	not at all	a little bit
42	public	03	18	female	grade 12	college and above	grade 1-8	rular	rom 2-4 days	yes	yes	no		2	good	medium	3-5	somewhat	easy	no	no							.	no	several days	several days	several days	several days	several days	several days	several days	not at all	not at all	0	not at all	several days	not at all	not at all	several days	several days	a little bit	not at all	a little bit	a little bit
43	public	03	18	female	grade 12	can't read and write	can't read and write	rular	from 0-1 day	yes	yes	no		2	good	not at all	>5	somewhat	very easy	no	no							.	no	several days	not at all	several days	not at all	several days	not at all	several days	not at all	not at all	1	several days	not at all	not at all	not at all	not at all	not at all	not at all	not at all	not at all	not at all
44	public	03	18	male	grade 12	can't read and write	grade 1-8	rular	rom 2-4 days	yes	yes	no		6	poor	not at all	1-2	somewhat	very difficult	no	no							.	no	several days	nearly every day	several days	not at all	several days	nearly every day	not at all	several days	not at all	1	more than half the days	not at all	several days	nearly every day	several days	nearly every day	a little bit	not at all	quite a bit	not at all
45	public	03	19	female	grade 12	can't read and write	can't read and write	rular	rom 2-4 days	no		yes	6	6	good	not at all	1-2	uncertain	difficult	yes	no							.	no	several days	not at all	more than half days	not at all	not at all	not at all	not at all	several days	not at all	1	nearly every day	several days	several days	nearly every day	nearly every day	nearly every day	not at all	not at all	a little bit	very much
46	public	03	19	female	grade 12	grade 1-8	can't read and write	rular	from 0-1 day	yes	yes	yes	6	5	good	not at all	1-2	uncertain	difficult	no	no							.	no	several days	several days	more than half days	not at all	not at all	several days	several days	several days	several days	3	nearly every day	nearly every day	nearly every day	nearly every day	nearly every day	several days	a little bit	not at all	a little bit	a little bit
47	public	03	19	female	grade 12	grade 1-8	grade 1-8	rular	from 0-1 day	yes	yes	yes	2	3	very poor	high	3-5	somewhat	very difficult	no	no							.	no	several days	several days	several days	several days	not at all	not at all	several days	several days	several days	0	several days	several days	several days	several days	not at all	several days	somewhat	not at all	a little bit	some what
48	public	03	18	female	grade 12	can't read and write	grade 1-8	urban	rom 2-4 days	no		no		4	good	not at all	3-5	none	very easy	no	no							.	no	several days	not at all	several days	not at all	several days	several days	not at all	not at all	not at all	1	several days	not at all	several days	several days	more than half days	several days	very much	somewhat	somewhat	very much
49	public	03	19	female	grade 12	can't read and write	can't read and write	urban	rom 2-4 days	yes	yes	yes	5	8	good	high	3-5	somewhat	difficult	no	no							.	yes	several days	not at all	not at all	not at all	several days	several days	not at all	several days	several days	1	several days	several days	several days	several days	not at all	several days	not at all	not at all	not at all	not at all
50	public	03	18	male	grade 12	can't read and write	can't read and write	rular	rom 2-4 days	yes	yes	no		2	very poor	low	1-2	little	possible	no	no							.	no	not at all	several days	several days	several days	nearly every day	several days	nearly every day	nearly every day	not at all	1	several days	not at all	several days	not at all	nearly every day	several days	not at all	not at all	somewhat	not at all
51	public	03	19	female	grade 9	can't read and write	can't read and write	urban	from 0-1 day	no		no		4	very good	not at all	1-2	none	very difficult	no	no							.	yes	several days	several days	several days	several days	several days	several days	several days	several days	several days	1	several days	several days	several days	several days	several days	several days	not at all	very much	not at all	not at all
52	public	03	19	female	grade 12	grade 1-8	can't read and write	rular	rom 2-4 days	yes	yes	yes	1	6	good	not at all	3-5	somewhat	easy	no	no							.	no	not at all	not at all	several days	several days	several days	several days	several days	not at all	not at all	1	several days	not at all	not at all	not at all	not at all	several days	not at all	not at all	not at all	not at all
53	public	03	16	male	grade 12	can't read and write	can't read and write	urban	rom 2-4 days	yes	yes	yes	2	4	good	not at all	>5	somewhat	easy	no	no							.	no	not at all	not at all	several days	several days	several days	not at all	several days	not at all	not at all	2	several days	several days	several days	several days	several days	several days	not at all	not at all	not at all	a little bit
54	public	03	19	female	grade 12	grade 1-8	can't read and write	urban	from 0-1 day	yes	no	no		3	good	not at all	>5	somewhat	easy	no	no							.	no	not at all	several days	several days	several days	several days	several days	more than half the days	several days	several days	0	not at all	several days	not at all	not at all	not at all	not at all	a little bit	not at all	somewhat	some what
55	public	03	19	female	grade 11	can't read and write	can't read and write	rular	from 0-1 day	no		no		6	exellent	not at all	3-5	somewhat	very easy	no	no							.	no	not at all	several days	not at all	not at all	several days	not at all	not at all	not at all	not at all	0	not at all	not at all	not at all	several days	not at all	several days	not at all	not at all	not at all	a little bit
56	public	03	18	female	grade 11	grade 1-8	grade 1-8	urban	from 0-1 day	no		yes	9	5	good	not at all	1-2	a lot	difficult	no	no							.	no	several days	several days	not at all	not at all	not at all	several days	nearly every day	not at all	not at all	1	several days	several days	not at all	not at all	not at all	not at all	not at all	not at all	not at all	not at all
57	public	03	18	male	grade 10	can't read and write	can't read and write	rular	rom 5-7 days	yes	yes	no		4	poor	not at all	1-2	little	very difficult	no	no							.	no	several days	more than half the days	more than half days	not at all	not at all	not at all	nearly every day	not at all	not at all	1	nearly every day	several days	more than half days	several days	more than half days	several days	quite a bit	not at all	not at all	not at all
58	public	03	18	female	grade 11	grade 1-8	grade 1-8	urban	rom 5-7 days	no		no		2	very good	not at all	>5	somewhat	easy	no	no							.	no	not at all	several days	several days	not at all	several days	not at all	not at all	not at all	not at all	1	several days	not at all	not at all	not at all	not at all	several days	not at all	not at all	a little bit	a little bit
59	public	03	18	male	grade 11	grade 1-8	grade 1-8	urban	rom 2-4 days	no		yes	1	6	very good	not at all	>5	little	possible	no	no							.	no	several days	not at all	more than half days	more than half days	not at all	not at all	several days	several days	not at all	0	not at all	not at all	not at all	not at all	not at all	not at all	not at all	not at all	not at all	not at all
60	public	03	17	male	grade 11	grade 9-12	college and avove	urban	rom 5-7 days	no		yes	1.3	6	very good	not at all	>5	little	possible	no	no							.	no	several days	not at all	several days	several days	not at all	not at all	several days	several days	not at all	0	not at all	not at all	not at all	not at all	not at all	not at all	not at all	not at all	not at all	not at all
61	public	03	18	female	grade 11	can't read and write	can't read and write	rular	from 0-1 day	yes	no	no		1	good	not at all	3-5	somewhat	possible	yes	no							.	no	not at all	several days	not at all	not at all	not at all	nearly every day	several days	several days	not at all	1	several days	several days	not at all	several days	several days	more than half days	somewhat	somewhat	somewhat	some what
62	public	03	18	female	grade 11	can't read and write	can't read and write	rular	from 0-1 day	yes	no	no		1	good	not at all	3-5	somewhat	possible	yes	no							.	no	not at all	several days	not at all	not at all	not at all	nearly every day	more than half the days	more than half days	not at all	1	several days	several days	not at all	several days	several days	more than half days	somewhat	somewhat	somewhat	some what
63	public	03	16	female	grade 11	grade 1-8	grade 1-8	urban	rom 2-4 days	no		no		1	good	medium	1-2	little	very difficult	no	no							.	no	not at all	several days	not at all	not at all	several days	several days	not at all	several days	not at all	0	not at all	not at all	not at all	several days	not at all	several days	not at all	not at all	not at all	a little bit
64	public	03	17	male	grade 11	grade 1-8	grade 1-8	urban	rom 2-4 days	yes	no	no		4	very good	not at all	>5	somewhat	possible	no	no							.	no	not at all	not at all	several days	more than half days	several days	not at all	not at all	several days	not at all	1	not at all	not at all	several days	not at all	not at all	several days	a little bit	not at all	not at all	not at all
65	public	03	18	male	grade 11	grade 1-8	can't read and write	rular	rom 2-4 days	yes	yes	no		2	poor	low	3-5	somewhat	possible	no	no							.	no	several days	more than half the days	not at all	several days	several days	not at all	not at all	several days	not at all	3	nearly every day	several days	not at all	several days	several days	several days	somewhat	not at all	a little bit	some what
66	public	03	18	female	grade 11	grade 1-8	can't read and write	urban	from 0-1 day	yes	no	no		1	good	not at all	1-2	somewhat	possible	no	no							.	no	not at all	several days	not at all	not at all	not at all	not at all	not at all	not at all	not at all	1	several days	not at all	not at all	not at all	several days	not at all	not at all	not at all	not at all	not at all
67	public	03	18	male	grade 11	college and above	grade 1-8	rular	rom 2-4 days	no		no		6	good	low	1-2	somewhat	easy	no	no							.	no	several days	several days	several days	not at all	several days	not at all	several days	several days	not at all	1	several days	several days	several days	several days	several days	not at all	a little bit	a little bit	not at all	not at all
68	public	03	18	male	grade 11	college and above	grade 1-8	urban	rom 2-4 days	no		yes	2	3	good	medium	3-5	uncertain	easy	no	no							.	yes	several days	not at all	not at all	several days	not at all	not at all	not at all	not at all	not at all	1	several days	not at all	not at all	not at all	not at all	nearly every day	not at all	not at all	not at all	a little bit
69	public	03	19	female	grade 11	grade 1-8	can't read and write	urban	from 0-1 day	yes	yes	no		2	good	not at all	1-2	little	difficult	no	no							.	no	not at all	not at all	several days	not at all	not at all	several days	several days	not at all	not at all	1	several days	not at all	not at all	several days	not at all	several days	not at all	not at all	not at all	not at all
70	public	08	19	female	grade 9	grade 9-12	grade 1-8	urban	rom 5-7 days	no		no		4	exellent	not at all	>5	a lot	very difficult	no	no							.	no	not at all	several days	several days	not at all	several days	not at all	not at all	not at all	not at all	1	several days	not at all	not at all	not at all	not at all	several days	not at all	not at all	not at all	not at all
71	public	03	17	female	grade 11	grade 1-8	grade 1-8	rular	from 0-1 day	no		no		4	very good	low	1-2	uncertain	very difficult	no	no							.	no	not at all	several days	more than half days	not at all	not at all	several days	several days	several days	not at all	1	more than half the days	several days	several days	several days	more than half days	several days	not at all	not at all	not at all	a little bit
72	public	03	19	male	grade 11	grade 1-8	grade 1-8	urban	rom 5-7 days	yes	yes	no		1.3	good	not at all	>5	uncertain	possible	yes	no							.	no	not at all	several days	several days	not at all	not at all	more than half days	not at all	not at all	not at all	3	nearly every day	nearly every day	several days	not at all	nearly every day	not at all	not at all	not at all	not at all	a little bit
73	public	03	18	male	grade 11	college and above	college and avove	urban	rom 5-7 days	no		no		8	very good	medium	1-2	somewhat	easy	no	no							.	no	several days	several days	not at all	not at all	several days	not at all	not at all	not at all	not at all	0	several days	several days	not at all	not at all	more than half days	nearly every day	a little bit	not at all	a little bit	quite a bit
74	public	03	18	male	grade 11	college and above	college and avove	urban	rom 5-7 days	yes	no	no		0	good	medium	1-2	uncertain	difficult	no	no							.	no	several days	several days	not at all	not at all	not at all	several days	several days	not at all	not at all	3	nearly every day	several days	several days	more than half the days	several days	nearly every day	somewhat	not at all	not at all	a little bit
75	public	03	18	female	grade 11	can't read and write	can't read and write	urban	rom 2-4 days	no		no		6	good	medium	none	somewhat	possible	no	yes							heart disease	no	several days	not at all	several days	not at all	nearly every day	not at all	several days	not at all	not at all	0	several days	several days	several days	not at all	several days	several days	not at all	not at all	a little bit	a little bit
76	public	03	18	male	grade 11	grade 1-8	can't read and write	rular	rom 2-4 days	yes	yes	yes	9	5	good	not at all	1-2	a lot	very difficult	yes	no							.	no	several days	several days	not at all	not at all	not at all	several days	nearly every day	not at all	not at all	1	more than half the days	several days	not at all	not at all	not at all	not at all	not at all	not at all	not at all	not at all
77	public	03	19	male	grade 11	can't read and write	can't read and write	rular	rom 2-4 days	yes	yes	yes	1	6	good	high	1-2	somewhat	easy	no	no							.	no	several days	nearly every day	several days	nearly every day	several days	nearly every day	more than half the days	several days	not at all	3	nearly every day	several days	several days	nearly every day	not at all	more than half days	not at all	not at all	somewhat	a little bit
78	public	03	18	male	grade 11	can't read and write	can't read and write	rular	rom 2-4 days	no		no		8	exellent	not at all	>5	a lot	very easy	no	no							.	no	not at all	not at all	several days	several days	not at all	not at all	not at all	not at all	not at all	1	several days	several days	several days	not at all	several days	several days	not at all	not at all	a little bit	not at all
79	public	03	18	male	grade 11	grade 1-8	can't read and write	rular	rom 2-4 days	no		yes	4	5	exellent	not at all	>5	none	very difficult	yes	no							.	no	nearly every day	several days	more than half days	several days	not at all	not at all	not at all	several days	not at all	0	several days	several days	not at all	not at all	not at all	not at all	somewhat	a little bit	somewhat	a little bit
80	public	03	18	female	grade 11	can't read and write	can't read and write	urban	from 0-1 day	yes	yes	yes	2	8	exellent	not at all	>5	somewhat	easy	no	no							.	no	not at all	several days	several days	not at all	not at all	not at all	not at all	not at all	not at all	1	several days	not at all	not at all	not at all	several days	not at all	somewhat	not at all	not at all	not at all
81	public	03	17	female	grade 11	grade 1-8	can't read and write	rular	rom 5-7 days	no		no		5	poor	low	3-5	a lot	possible	yes	yes			yes				.	no	several days	not at all	several days	several days	several days	several days	not at all	not at all	not at all	0	more than half the days	not at all	not at all	more than half the days	nearly every day	nearly every day	not at all	not at all	not at all	not at all
82	public	03	19	female	grade 11	grade 1-8	grade 1-8	urban	rom 5-7 days	no		no		5	good	low	none	a lot	very easy	no	yes							heart disease	no	not at all	several days	several days	not at all	not at all	not at all	several days	several days	more than half the days	0	several days	several days	several days	not at all	several days	not at all	a little bit	not at all	not at all	a little bit
83	public	03	17	male	grade 11	grade 1-8	can't read and write	urban	rom 5-7 days	yes	yes	yes	1	2	good	medium	>5	little	difficult	yes	no							.	no	nearly every day	nearly every day	several days	several days	several days	nearly every day	several days	nearly every day	not at all	3	nearly every day	nearly every day	nearly every day	several days	nearly every day	nearly every day	a little bit	not at all	somewhat	some what
84	public	03	18	female	grade 11	grade 1-8	grade 1-8	rular	from 0-1 day	no		no		3	very good	low	1-2	uncertain	very difficult	no	no							.	no	not at all	several days	more than half days	not at all	not at all	several days	several days	not at all	not at all	1	nearly every day	more than halfthe days	several days	more than half the days	several days	nearly every day	not at all	not at all	a little bit	some what
85	public	03	16	female	grade 10	grade 1-8	grade 1-8	urban	rom 2-4 days	no		no		2	very good	medium	>5	uncertain	very difficult	no	no							.	no	not at all	several days	not at all	not at all	several days	more than half days	more than half the days	several days	not at all	0	several days	several days	not at all	more than half the days	more than half days	several days	a little bit	not at all	not at all	quite a bit
86	public	03	17	female	grade 10	grade 1-8	can't read and write	urban	from 0-1 day	no		no		6	good	not at all	>5	none	possible	no	no							.	no	not at all	several days	several days	not at all	nearly every day	several days	not at all	not at all	nearly every day	3	nearly every day	several days	nearly every day	not at all	more than half days	nearly every day	not at all	not at all	not at all	not at all
87	public	03	18	male	grade 10	can't read and write	grade 1-8	urban	rom 5-7 days	yes	yes	yes	1	4	poor	high	none	none	very difficult	yes	no							.	no	several days	not at all	nearly every day	more than half days	more than half days	not at all	not at all	several days	not at all	3	nearly every day	several days	nearly every day	nearly every day	several days	nearly every day	not at all	not at all	not at all	not at all
88	public	03	17	male	grade 10	grade 1-8	can't read and write	urban	rom 2-4 days	no		no		1	good	high	>5	a lot	very difficult	no	no							.	no	not at all	several days	not at all	not at all	not at all	not at all	several days	not at all	not at all	0	several days	several days	not at all	not at all	several days	several days	not at all	not at all	not at all	not at all
89	public	03	16	male	grade 10	college and above	can't read and write	rular	rom 2-4 days	no		no		12	exellent	low	1-2	somewhat	possible	yes	no							.	no	not at all	not at all	not at all	not at all	several days	not at all	not at all	not at all	not at all	1	several days	several days	not at all	not at all	several days	several days	a little bit	not at all	a little bit	very much
90	public	03	18	male	grade 10	can't read and write	can't read and write	urban	rom 2-4 days	yes	no	no		4	exellent	low	3-5	little	difficult	no	no							.	no	several days	several days	not at all	not at all	not at all	not at all	not at all	several days	not at all	0	not at all	not at all	not at all	not at all	several days	not at all	a little bit	not at all	not at all	some what
91	public	03	19	male	grade 10	can't read and write	can't read and write	rular	from 0-1 day	no		yes	2	8	exellent	low	1-2	uncertain	difficult	no	no							.	no	nearly every day	several days	several days	several days	several days	not at all	more than half the days	several days	not at all	1	several days	not at all	several days	several days	several days	several days	very much	not at all	not at all	a little bit
92	public	03	17	male	grade 10	grade 9-12	college and avove	urban	rom 2-4 days	yes	yes	no		4	good	medium	none	somewhat	very difficult	no	no							.	no	several days	several days	not at all	not at all	several days	not at all	not at all	not at all	not at all	0	several days	not at all	not at all	not at all	not at all	not at all	not at all	not at all	not at all	not at all
93	public	03	17	female	grade 10	can't read and write	can't read and write	rular	from 0-1 day	no		no		7	good	not at all	>5	somewhat	difficult	no	no							.	no	not at all	not at all	several days	not at all	several days	several days	several days	not at all	not at all	1	more than half the days	several days	nearly every day	not at all	not at all	more than half days	a little bit	not at all	not at all	very much
94	public	03	17	female	grade 11	grade 1-8	grade 1-8	rular	from 0-1 day	yes	no	no		3	good	high	>5	somewhat	difficult	yes	no							.	no	nearly every day	several days	several days	several days	nearly every day	not at all	nearly every day	more than half days	several days	0	nearly every day	several days	several days	nearly every day	several days	several days	a little bit	not at all	not at all	quite a bit
95	public	03	19	female	grade 10	can't read and write	can't read and write	rular	rom 2-4 days	yes	yes	no		1.3	good	not at all	>5	somewhat	very difficult	no	no							.	no	several days	more than half the days	several days	several days	nearly every day	not at all	more than half the days	more than half days	several days	3	several days	more than halfthe days	several days	several days	several days	several days	not at all	somewhat	somewhat	a little bit
96	public	03	18	female	grade 10	can't read and write	can't read and write	rular	from 0-1 day	yes	yes	no		2	good	not at all	1-2	uncertain	very difficult	no	no							.	yes	several days	more than half the days	nearly every day	not at all	several days	nearly every day	nearly every day	several days	not at all	1	several days	not at all	several days	not at all	nearly every day	more than half days	a little bit	not at all	not at all	not at all
97	public	03	17	female	grade 10	grade 1-8	can't read and write	rular	from 0-1 day	no		no		4	very good	not at all	1-2	somewhat	easy	no	no							.	no	not at all	several days	several days	not at all	not at all	not at all	not at all	not at all	several days	1	several days	several days	not at all	several days	nearly every day	several days	not at all	not at all	not at all	not at all
98	public	03	17	male	grade 10	grade 9-12	grade 9-12	urban	rom 2-4 days	no		no		1	very good	not at all	3-5	a lot	possible	yes	no							.	no	several days	not at all	several days	not at all	not at all	not at all	not at all	several days	not at all	0	not at all	not at all	not at all	not at all	not at all	not at all	not at all	not at all	a little bit	not at all
99	public	03	18	female	grade 10	college and above	college and avove	urban	rom 2-4 days	no		no		4	very good	not at all	>5	uncertain	easy	yes	no							.	no	several days	more than half the days	more than half days	not at all	more than half days	not at all	not at all	not at all	more than half the days	0	not at all	not at all	several days	several days	not at all	more than half days	not at all	a little bit	a little bit	not at all
100	public	03	17	female	grade 10	grade 1-8	can't read and write	rular	rom 2-4 days	no		no		3	very good	low	1-2	little	very difficult	no	yes							cataract	no	several days	several days	several days	not at all	more than half days	more than half days	several days	nearly every day	more than half the days	2	several days	not at all	not at all	nearly every day	more than half days	several days	quite a bit	not at all	a little bit	not at all
101	public	03	18	male	grade 10	college and above	grade 1-8	urban	from 0-1 day	no		no		3	very good	low	>5	a lot	difficult	yes	no							.	no	more than half the days	several days	several days	not at all	several days	several days	not at all	several days	not at all	0	not at all	not at all	not at all	several days	not at all	several days	a little bit	not at all	a little bit	not at all
102	public	03	17	male	grade 10	grade 1-8	can't read and write	rular	rom 2-4 days	no		no		10	exellent	not at all	1-2	a lot	possible	no	no							.	no	not at all	not at all	several days	several days	not at all	not at all	not at all	not at all	not at all	0	not at all	not at all	nearly every day	not at all	not at all	nearly every day	not at all	not at all	not at all	not at all
103	public	03	18	male	grade 10	grade 1-8	can't read and write	rular	rom 2-4 days	no		yes	2	10	very good	high	>5	somewhat	easy	no	no							.	no	several days	several days	several days	several days	several days	several days	several days	several days	several days	1	several days	several days	several days	several days	several days	several days	not at all	not at all	not at all	not at all
104	public	03	17	female	grade 10	college and above	can't read and write	urban	from 0-1 day	no	no	no		2	very good	not at all	>5	somewhat	very easy	no	no							.	no	not at all	not at all	not at all	not at all	not at all	not at all	not at all	not at all	not at all	0	not at all	not at all	not at all	not at all	not at all	not at all	not at all	not at all	not at all	not at all
105	public	03	16	female	grade 10	grade 1-8	can't read and write	rular	from 0-1 day	no		no		8	good	not at all	>5	uncertain	easy	no	no							.	no	not at all	several days	several days	not at all	several days	not at all	not at all	not at all	not at all	1	several days	several days	not at all	not at all	several days	more than half days	a little bit	not at all	not at all	very much
106	public	03	17	female	grade 10	college and above	college and avove	urban	rom 2-4 days	no		yes	2	5	very good	not at all	1-2	somewhat	possible	no	no							.	no	not at all	not at all	several days	not at all	not at all	not at all	not at all	not at all	not at all	0	not at all	not at all	several days	not at all	not at all	not at all	not at all	not at all	not at all	a little bit
107	public	03	17	female	grade 10	college and above	college and avove	urban	rom 2-4 days	no		no		12	good	low	1-2	somewhat	very difficult	yes	no							.	no	nearly every day	more than half the days	nearly every day	several days	nearly every day	nearly every day	nearly every day	several days	nearly every day	3	nearly every day	nearly every day	nearly every day	several days	nearly every day	several days	not at all	not at all	not at all	not at all
108	public	03	19	female	grade 10	college and above	college and avove	rular	rom 2-4 days	no		no		4	good	medium	1-2	little	very difficult	no	no							.	no	not at all	not at all	not at all	not at all	several days	not at all	not at all	not at all	nearly every day	1	more than half the days	not at all	nearly every day	not at all	nearly every day	nearly every day	a little bit	not at all	not at all	not at all
109	public	03	17	female	grade 10	grade 1-8	grade 1-8	urban	from 0-1 day	no		no		2	good	medium	1-2	uncertain	very difficult	no	no							.	no	more than half the days	several days	not at all	not at all	nearly every day	nearly every day	several days	not at all	nearly every day	1	more than half the days	several days	more than half days	several days	nearly every day	not at all	not at all	not at all	not at all	some what
110	public	03	19	female	grade 10	can't read and write	can't read and write	rular	rom 2-4 days	no		no		4	good	not at all	>5	somewhat	possible	no	no							.	no	not at all	several days	several days	not at all	not at all	not at all	several days	more than half days	not at all	3	several days	several days	not at all	several days	several days	not at all	not at all	not at all	not at all	not at all
111	public	03	18	female	grade 10	can't read and write	can't read and write	rular	rom 2-4 days	no		no		2	good	low	1-2	somewhat	very easy	no	no							.	no	nearly every day	not at all	several days	not at all	several days	several days	several days	not at all	several days	0	several days	several days	several days	several days	not at all	several days	a little bit	not at all	not at all	not at all
112	public	03	18	male	grade 10	can't read and write	can't read and write	rular	from 0-1 day	no		no		2	good	low	1-2	somewhat	very difficult	no	no							.	no	several days	several days	not at all	not at all	several days	several days	more than half the days	not at all	several days	0	not at all	several days	not at all	not at all	several days	not at all	not at all	not at all	not at all	not at all
113	public	03	18	male	grade 10	can't read and write	can't read and write	rular	rom 2-4 days	yes	yes	no		8	good	low	1-2	somewhat	very difficult	no	no							.	no	more than half the days	nearly every day	several days	several days	several days	not at all	not at all	several days	not at all	0	not at all	several days	several days	not at all	several days	several days	not at all	a little bit	not at all	not at all
114	public	03	17	male	grade 10	can't read and write	grade 1-8	urban	from 0-1 day	no		no		3	good	low	>5	a lot	very difficult	no	no							.	no	more than half the days	not at all	several days	several days	not at all	not at all	not at all	not at all	not at all	0	not at all	several days	not at all	not at all	several days	several days	a little bit	not at all	a little bit	not at all
115	public	03	19	male	grade 10	grade 1-8	grade 1-8	rular	rom 2-4 days	no		no		2	very good	not at all	>5	uncertain	very difficult	no	no							.	no	not at all	not at all	not at all	not at all	not at all	not at all	not at all	not at all	not at all	0	not at all	not at all	not at all	not at all	several days	not at all	not at all	not at all	not at all	not at all
116	public	03	17	female	grade 10	grade 1-8	grade 1-8	rular	from 0-1 day	no		yes	2	2	good	low	1-2	uncertain	possible	yes	no							.	no	not at all	not at all	not at all	not at all	not at all	not at all	not at all	not at all	not at all	0	not at all	not at all	not at all	not at all	not at all	not at all	not at all	not at all	not at all	not at all
117	public	03	18	female	grade 10	grade 1-8	can't read and write	rular	from 0-1 day	no		no		4	exellent	high	>5	somewhat	difficult	no	no							.	no	not at all	not at all	not at all	not at all	not at all	not at all	not at all	not at all	not at all	1	several days	not at all	not at all	not at all	not at all	several days	not at all	not at all	not at all	not at all
118	public	03	16	female	grade 10	can't read and write	can't read and write	rular	rom 2-4 days	yes	no	no		2	good	low	>5	somewhat	difficult	no	yes			yes				.	no	several days	not at all	several days	several days	several days	not at all	several days	not at all	several days	1	several days	several days	several days	several days	several days	several days	a little bit	a little bit	quite a bit	quite a bit
119	public	03	16	female	grade 10	can't read and write	can't read and write	rular	rom 2-4 days	no		yes	3	6	good	high	>5	little	very easy	no	no							.	yes	several days	several days	not at all	not at all	several days	not at all	several days	not at all	not at all	1	several days	not at all	not at all	several days	several days	more than half days	a little bit	a little bit	a little bit	a little bit
120	public	03	17	female	grade 10	grade 1-8	grade 1-8	urban	rom 5-7 days	yes	yes	no		3	good	low	3-5	somewhat	difficult	no	no							.	no	not at all	several days	several days	several days	not at all	several days	not at all	several days	several days	1	more than half the days	not at all	several days	several days	several days	several days	not at all	not at all	not at all	a little bit
121	public	03	17	male	grade 10	grade 1-8	college and avove	urban	rom 5-7 days	no		no		6	very good	low	>5	none	possible	yes	no							.	no	nearly every day	more than half the days	more than half days	more than half days	more than half days	more than half days	more than half the days	more than half days	more than half the days	2	more than half the days	more than halfthe days	more than half days	more than half the days	more than half days	more than half days	very much	very much	very much	some what
122	public	08	17	female	grade 9	grade 9-12	grade 9-12	urban	rom 2-4 days	no		no		6	very good	high	>5	a lot	possible	no	no							.	no	not at all	not at all	not at all	not at all	not at all	not at all	not at all	not at all	not at all	0	not at all	not at all	not at all	not at all	not at all	not at all	a little bit	a little bit	a little bit	a little bit
123	public	03	19	male	grade 10	grade 1-8	can't read and write	urban	rom 2-4 days	yes	yes	yes	2	4	very good	not at all	>5	somewhat	possible	yes	no							.	no	not at all	not at all	not at all	not at all	several days	not at all	not at all	not at all	several days	1	several days	more than halfthe days	not at all	not at all	several days	several days	a little bit	a little bit	a little bit	not at all
124	public	03	15	female	grade 10	grade 9-12	grade 9-12	urban	rom 2-4 days	no		no		2	good	high	1-2	somewhat	difficult	no	no							.	yes	nearly every day	several days	nearly every day	not at all	not at all	nearly every day	several days	not at all	nearly every day	3	nearly every day	more than halfthe days	several days	more than half the days	nearly every day	nearly every day	not at all	somewhat	quite a bit	very much
125	public	03	17	female	grade 10	grade 1-8	can't read and write	urban	rom 2-4 days	no		no		2	good	not at all	1-2	little	very difficult	yes	no							.	no	several days	not at all	more than half days	not at all	several days	nearly every day	several days	several days	nearly every day	1	more than half the days	nearly every day	more than half days	nearly every day	nearly every day	nearly every day	somewhat	quite a bt	a little bit	very much
126	public	03	18	male	grade 10	can't read and write	can't read and write	urban	from 0-1 day	no		no		2	good	not at all	1-2	uncertain	difficult	no	no							.	no	not at all	several days	not at all	not at all	not at all	not at all	several days	not at all	not at all	0	several days	not at all	several days	not at all	several days	several days	not at all	a little bit	a little bit	not at all
127	public	03	19	male	grade 10	can't read and write	can't read and write	urban	rom 5-7 days	no		yes	6	8	exellent	low	1-2	somewhat	very difficult	no	no							.	no	not at all	not at all	several days	not at all	not at all	not at all	nearly every day	nearly every day	not at all	1	not at all	several days	several days	nearly every day	several days	several days	not at all	not at all	not at all	a little bit
128	public	03	15	male	grade 10	grade 1-8	grade 9-12	urban	from 0-1 day	no		yes	5	3	poor	low	1-2	little	difficult	no	no							.	no	several days	several days	not at all	several days	not at all	several days	not at all	not at all	several days	1	not at all	not at all	not at all	not at all	several days	not at all	a little bit	not at all	not at all	not at all
129	public	04	18	female	grade 11	grade 9-12	grade 9-12	urban	rom 2-4 days	no		no		4	good	medium	1-2	uncertain	easy	no	no							.	no	several days	not at all	not at all	not at all	not at all	not at all	not at all	not at all	not at all	0	several days	not at all	not at all	not at all	several days	not at all	not at all	not at all	not at all	a little bit
130	public	04	17	male	grade 11	grade 9-12	grade 9-12	urban	rom 5-7 days	yes	yes	no		4	good	high	>5	somewhat	possible	no	no							.	no	not at all	several days	not at all	not at all	not at all	not at all	several days	not at all	not at all	1	several days	not at all	not at all	not at all	nearly every day	several days	a little bit	not at all	not at all	a little bit
131	public	04	18	male	grade 11	college and above	college and avove	urban	rom 2-4 days	yes	yes	no		5	exellent	high	>5	a lot	very easy	no	no							.	no	not at all	not at all	not at all	not at all	not at all	not at all	several days	not at all	not at all	0	not at all	not at all	not at all	not at all	not at all	not at all	a little bit	not at all	not at all	not at all
132	public	04	16	male	grade 11	grade 9-12	grade 9-12	urban	rom 5-7 days	no		no		5	good	high	1-2	somewhat	very easy	no	no							.	no	several days	not at all	not at all	nearly every day	several days	several days	several days	not at all	several days	2	nearly every day	not at all	not at all	several days	nearly every day	several days	not at all	somewhat	not at all	some what
134	public	04	17	male	grade 11	college and above	college and avove	urban	rom 5-7 days	yes	yes	no		6	exellent	high	none	uncertain	very easy	no	no							.	no	not at all	several days	several days	not at all	not at all	not at all	not at all	not at all	not at all	0	several days	not at all	not at all	not at all	several days	not at all	not at all	not at all	not at all	not at all
135	public	04	17	male	grade 11	college and above	college and avove	urban	rom 5-7 days	yes	yes	no		6	exellent	high	none	uncertain	easy	yes	no							.	no	not at all	several days	several days	not at all	not at all	not at all	not at all	not at all	not at all	0	several days	not at all	not at all	not at all	several days	not at all	not at all	not at all	not at all	not at all
136	public	04	18	male	grade 11	can't read and write	grade 1-8	rular	rom 2-4 days	no		no		4	good	high	1-2	a lot	possible	no	yes	yes						.	no	nearly every day	nearly every day	several days	several days	more than half days	nearly every day	more than half the days	nearly every day	not at all	0	several days	more than halfthe days	nearly every day	more than half the days	not at all	not at all	somewhat	not at all	not at all	a little bit
137	public	04	19	male	grade 11	college and above	can't read and write	rular	rom 2-4 days	no		no		3	good	high	1-2	little	difficult	no	no							.	no	nearly every day	nearly every day	several days	several days	not at all	not at all	not at all	nearly every day	not at all	0	not at all	more than halfthe days	more than half days	nearly every day	more than half days	not at all	not at all	not at all	not at all	not at all
138	public	04	19	male	grade 11	grade 1-8	grade 1-8	urban	rom 2-4 days	no		no		2.3	very good	not at all	>5	uncertain	easy	no	no							.	no	not at all	several days	several days	not at all	not at all	not at all	several days	not at all	not at all	1	several days	several days	several days	several days	several days	several days	not at all	a little bit	not at all	a little bit
139	public	04	17	male	grade 11	can't read and write	grade 1-8	rular	from 0-1 day	yes	yes	no		4	very good	not at all	>5	somewhat	easy	no	no							.	no	not at all	not at all	several days	several days	not at all	not at all	not at all	several days	not at all	0	not at all	not at all	not at all	several days	several days	several days	not at all	not at all	not at all	some what
140	public	04	18	female	grade 11	can't read and write	can't read and write	rular	rom 2-4 days	no		no		1	very good	not at all	none	little	very difficult	no	no							.	no	several days	not at all	not at all	not at all	not at all	not at all	not at all	not at all	not at all	0	not at all	not at all	not at all	several days	not at all	not at all	not at all	not at all	not at all	not at all
141	public	04	18	female	grade 11	can't read and write	can't read and write	rular	from 0-1 day	no		no		1	good	not at all	>5	a lot	possible	no	no							.	no	not at all	not at all	several days	not at all	not at all	several days	not at all	not at all	not at all	0	several days	not at all	not at all	not at all	several days	several days	not at all	not at all	not at all	not at all
142	public	03	17	female	grade 11	can't read and write	can't read and write	urban	rom 2-4 days	no		no		1	very good	low	none	uncertain	very difficult	no	no							.	no	several days	not at all	not at all	several days	nearly every day	not at all	not at all	not at all	not at all	0	several days	not at all	not at all	not at all	several days	several days	not at all	not at all	not at all	not at all
143	public	04	16	female	grade 11	grade 1-8	grade 1-8	rular	rom 2-4 days	yes	yes	yes	6	4	very good	low	none	uncertain	easy	no	no							.	no	not at all	not at all	not at all	several days	not at all	not at all	several days	not at all	several days	1	several days	more than halfthe days	several days	several days	more than half days	more than half days	not at all	a little bit	a little bit	a little bit
144	public	04	16	male	grade 11	college and above	grade 9-12	urban	rom 2-4 days	yes	yes	no		4	good	high	>5	uncertain	very easy	no	no							.	no	not at all	several days	not at all	not at all	several days	not at all	not at all	several days	not at all	0	not at all	not at all	not at all	not at all	several days	several days	not at all	a little bit	not at all	a little bit
145	public	04	19	male	grade 11	grade 9-12	grade 9-12	rular	rom 5-7 days	yes	yes	yes	1	2	good	not at all	3-5	little	difficult	yes	yes	yes						.	no	more than half the days	several days	more than half days	more than half days	more than half days	not at all	not at all	not at all	not at all	0	not at all	not at all	several days	several days	several days	several days	not at all	not at all	not at all	quite a bit
146	public	04	17	female	grade 11	college and above	college and avove	urban	from 0-1 day	no		no		6	exellent	high	>5	a lot	easy	no	no							.	no	not at all	not at all	several days	several days	not at all	not at all	not at all	not at all	not at all	0	not at all	not at all	not at all	not at all	not at all	several days	not at all	not at all	not at all	not at all
147	public	04	18	male	grade 11	can't read and write	can't read and write	rular	from 0-1 day	yes	yes	no		2	very poor	not at all	3-5	little	easy	yes	no							.	yes	several days	not at all	not at all	not at all	not at all	not at all	nearly every day	not at all	not at all	0	several days	nearly every day	nearly every day	not at all	not at all	not at all	not at all	not at all	not at all	a little bit
148	public	04	17	female	grade 11	college and above	college and avove	urban	from 0-1 day	no		no		4	good	not at all	3-5	uncertain	very easy	no	no							.	no	not at all	several days	several days	not at all	not at all	not at all	several days	not at all	not at all	0	not at all	not at all	not at all	not at all	several days	several days	not at all	not at all	not at all	a little bit
149	public	04	19	female	grade 11	can't read and write	can't read and write	urban	rom 2-4 days	no		no		2	good	not at all	1-2	uncertain	easy	no	no							.	no	several days	several days	not at all	not at all	not at all	several days	several days	several days	not at all	1	several days	not at all	several days	not at all	several days	not at all	not at all	not at all	not at all	not at all
150	public	04	18	female	grade 11	grade 1-8	grade 1-8	urban	rom 5-7 days	no		no		2	good	high	1-2	somewhat	difficult	no	no							.	yes	not at all	several days	several days	not at all	not at all	several days	several days	more than half days	several days	1	nearly every day	more than halfthe days	nearly every day	more than half the days	nearly every day	several days	not at all	not at all	not at all	a little bit
151	public	04	18	female	grade 11	grade 1-8	grade 1-8	rular	rom 2-4 days	no		no		4	poor	high	1-2	none	possible	yes	no							.	yes	nearly every day	several days	nearly every day	several days	not at all	nearly every day	several days	not at all	nearly every day	3	nearly every day	more than halfthe days	nearly every day	nearly every day	nearly every day	nearly every day	not at all	not at all	not at all	very much
152	public	04	19	male	grade 11	grade 9-12	grade 9-12	urban	rom 2-4 days	yes	yes	no		2	very good	not at all	>5	uncertain	easy	no	no							.	no	not at all	more than half the days	not at all	not at all	not at all	several days	several days	more than half days	not at all	0	nearly every day	more than halfthe days	more than half days	several days	not at all	nearly every day	not at all	not at all	not at all	not at all
153	public	04	18	female	grade 11	can't read and write	can't read and write	rular	rom 5-7 days	no		no		3	good	low	3-5	somewhat	possible	no	no							.	no	not at all	not at all	not at all	not at all	not at all	not at all	not at all	not at all	not at all	0	not at all	not at all	not at all	not at all	not at all	not at all	not at all	not at all	not at all	not at all
154	public	04	18	female	grade 11	can't read and write	can't read and write	urban	rom 2-4 days	no		no		1	very good	low	>5	none	very difficult	no	no							.	no	not at all	not at all	not at all	not at all	not at all	not at all	not at all	not at all	several days	1	several days	several days	several days	more than half the days	several days	several days	a little bit	not at all	not at all	not at all
155	public	04	18	male	grade 11	college and above	college and avove	urban	from 0-1 day	no		no		2	very good	high	1-2	somewhat	very difficult	yes	no							.	no	several days	several days	several days	not at all	several days	more than half days	nearly every day	not at all	not at all	0	not at all	not at all	nearly every day	not at all	not at all	not at all	not at all	a little bit	not at all	a little bit
156	public	04	19	female	grade 11	grade 1-8	grade 1-8	rular	rom 2-4 days	yes	yes	no		3	very good	not at all	1-2	a lot	difficult	yes	yes	yes						.	no	several days	not at all	nearly every day	several days	nearly every day	nearly every day	several days	not at all	nearly every day	3	nearly every day	nearly every day	nearly every day	nearly every day	nearly every day	nearly every day	not at all	a little bit	quite a bit	a little bit
157	public	04	18	female	grade 11	grade 9-12	grade 1-8	urban	from 0-1 day	no		no		0	good	medium	1-2	somewhat	possible	no	no							.	no	several days	not at all	several days	several days	nearly every day	several days	several days	not at all	not at all	0	nearly every day	nearly every day	several days	several days	nearly every day	nearly every day	not at all	somewhat	quite a bit	very much
158	public	04	18	male	grade 11	grade 1-8	grade 1-8	rular	rom 2-4 days	yes	yes	no		6	very good	low	3-5	a lot	very easy	yes	no							.	no	several days	more than half the days	several days	not at all	not at all	not at all	not at all	not at all	several days	1	several days	several days	several days	not at all	not at all	several days	not at all	not at all	not at all	not at all
159	public	04	18	female	grade 11	grade 1-8	grade 1-8	rular	from 0-1 day	yes	yes	no		4	very good	low	>5	uncertain	very difficult	no	no							.	no	several days	not at all	more than half days	not at all	several days	several days	not at all	not at all	not at all	0	several days	not at all	several days	not at all	several days	not at all	a little bit	not at all	a little bit	not at all
160	public	04	18	female	grade 11	can't read and write	grade 1-8	rular	from 0-1 day	no		no		0.3	good	low	1-2	uncertain	very difficult	no	no							.	no	several days	several days	several days	not at all	not at all	several days	several days	not at all	not at all	1	several days	several days	several days	not at all	several days	several days	not at all	not at all	not at all	a little bit
161	public	04	18	female	grade 11	grade 1-8	grade 1-8	rular	rom 2-4 days	no		no		2	good	low	1-2	a lot	very easy	no	no							.	no	not at all	several days	not at all	not at all	not at all	not at all	not at all	not at all	not at all	0	several days	several days	not at all	several days	not at all	several days	a little bit	a little bit	not at all	some what
162	public	04	19	female	grade 11	grade 1-8	can't read and write	rular	from 0-1 day	yes	yes	no		1.3	good	low	1-2	somewhat	easy	no	no							.	yes	not at all	several days	several days	not at all	several days	not at all	several days	several days	not at all	0	not at all	not at all	not at all	several days	several days	several days	not at all	not at all	not at all	not at all
163	public	04	18	female	grade 11	grade 9-12	grade 9-12	rular	from 0-1 day	no		no		4	good	high	>5	little	easy	yes	no							.	no	several days	not at all	several days	several days	several days	several days	several days	not at all	several days	0	not at all	not at all	not at all	nearly every day	several days	not at all	not at all	not at all	not at all	not at all
164	public	04	18	female	grade 11	grade 1-8	grade 9-12	rular	rom 2-4 days	yes	yes	no		12	very good	low	none	somewhat	very difficult	yes	yes	no						.	no	not at all	more than half the days	several days	not at all	not at all	nearly every day	several days	not at all	not at all	1	not at all	not at all	several days	not at all	more than half days	nearly every day	not at all	a little bit	somewhat	quite a bit
165	public	04	19	female	grade 11	grade 1-8	can't read and write	rular	rom 2-4 days	yes	yes	yes	3	5	good	not at all	>5	somewhat	very easy	no	no							.	no	not at all	not at all	not at all	not at all	not at all	not at all	not at all	not at all	not at all	0	several days	several days	not at all	several days	several days	several days	a little bit	a little bit	a little bit	a little bit
166	public	04	18	male	grade 11	grade 1-8	can't read and write	rular	rom 2-4 days	yes	yes	no		6	very good	low	3-5	somewhat	very difficult	yes	no							.	no	several days	several days	more than half days	nearly every day	more than half days	more than half days	more than half the days	more than half days	more than half the days	0	several days	nearly every day	not at all	not at all	more than half days	nearly every day	somewhat	not at all	a little bit	a little bit
167	public	04	18	female	grade 11	grade 1-8	grade 9-12	rular	rom 2-4 days	no		no		2	very good	high	>5	a lot	very easy	no	no							.	no	several days	several days	more than half days	several days	several days	not at all	several days	not at all	not at all	0	not at all	not at all	not at all	not at all	not at all	several days	not at all	not at all	a little bit	a little bit
168	public	04	18	female	grade 11	grade 1-8	can't read and write	urban	from 0-1 day	yes	yes	no		4	poor	not at all	3-5	little	easy	no	no							.	no	several days	several days	several days	not at all	several days	several days	several days	not at all	several days	1	several days	several days	several days	not at all	several days	several days	not at all	not at all	not at all	a little bit
169	public	04	19	female	grade 11	grade 1-8	can't read and write	rular	from 0-1 day	yes	yes	no		10	good	low	>5	somewhat	very difficult	no	no							.	no	not at all	not at all	several days	not at all	not at all	several days	not at all	several days	not at all	0	several days	several days	several days	several days	several days	more than half days	not at all	not at all	not at all	not at all
170	public	04	18	female	grade 11	college and above	can't read and write	rular	from 0-1 day	no		no		3	good	high	>5	little	possible	no	no							.	no	several days	not at all	not at all	not at all	not at all	several days	several days	several days	more than half the days	1	nearly every day	not at all	several days	not at all	several days	several days	not at all	not at all	a little bit	a little bit
171	public	04	17	female	grade 11	grade 1-8	can't read and write	rular	from 0-1 day	no		no		4	very good	low	>5	somewhat	possible	no	no							.	no	not at all	several days	nearly every day	nearly every day	more than half days	several days	several days	several days	not at all	0	not at all	not at all	nearly every day	not at all	not at all	not at all	not at all	not at all	not at all	not at all
172	public	04	19	male	grade 11	can't read and write	grade 1-8	rular	from 0-1 day	yes	yes	yes	3	6	very good	high	3-5	somewhat	difficult	no	no							.	no	not at all	not at all	several days	more than half days	several days	more than half days	more than half the days	more than half days	more than half the days	1	more than half the days	several days	nearly every day	not at all	more than half days	several days	not at all	a little bit	not at all	a little bit
173	public	04	18	female	grade 11	grade 1-8	grade 1-8	rular	from 0-1 day	no		no		2	poor	medium	1-2	a lot	easy	yes	no							.	no	not at all	not at all	several days	several days	several days	several days	several days	several days	several days	0	several days	not at all	several days	several days	several days	several days	not at all	a little bit	not at all	a little bit
174	public	04	18	female	grade 11	grade 1-8	can't read and write	rular	rom 5-7 days	no		no		2	very good	low	1-2	little	difficult	no	no							.	no	more than half the days	more than half the days	several days	several days	more than half days	more than half days	more than half the days	more than half days	more than half the days	1	several days	several days	several days	several days	several days	several days	a little bit	a little bit	a little bit	a little bit
175	public	04	18	female	grade 11	college and above	grade 1-8	urban	rom 5-7 days	yes	yes	no		3	good	medium	>5	a lot	very easy	no	no							.	no	not at all	several days	several days	not at all	not at all	not at all	not at all	more than half days	not at all	0	not at all	several days	several days	not at all	not at all	several days	not at all	a little bit	not at all	not at all
176	public	04	19	female	grade 11	grade 9-12	can't read and write	urban	rom 2-4 days	yes	no	no		2	good	not at all	>5	somewhat	easy	yes	no							.	no	not at all	not at all	not at all	not at all	not at all	not at all	not at all	not at all	not at all	0	not at all	not at all	not at all	not at all	not at all	not at all	not at all	not at all	not at all	not at all
177	public	04	18	female	grade 11	grade 9-12	grade 1-8	urban	from 0-1 day	yes	yes	no		4	poor	not at all	1-2	uncertain	possible	yes	no							.	no	several days	several days	several days	more than half days	more than half days	several days	several days	not at all	several days	3	nearly every day	nearly every day	several days	several days	several days	more than half days	not at all	a little bit	somewhat	very much
178	public	04	18	female	grade 11	grade 1-8	grade 1-8	rular	rom 2-4 days	yes	yes	yes	1	1	very good	high	>5	somewhat	very easy	yes	no							.	no	several days	more than half the days	several days	more than half days	several days	nearly every day	several days	several days	several days	0	several days	more than halfthe days	more than half days	several days	not at all	several days	not at all	a little bit	somewhat	quite a bit
179	public	04	19	male	grade 11	can't read and write	grade 1-8	urban	rom 5-7 days	yes	yes	yes	2	2	good	not at all	1-2	little	very easy	no	no							.	yes	not at all	not at all	several days	not at all	not at all	not at all	several days	more than half days	several days	1	nearly every day	not at all	several days	not at all	nearly every day	nearly every day	a little bit	a little bit	a little bit	a little bit
180	public	04	17	female	grade 11	college and above	grade 9-12	urban	rom 2-4 days	yes	no	no		3	good	not at all	1-2	somewhat	possible	yes	no							.	no	not at all	not at all	not at all	not at all	not at all	not at all	not at all	not at all	not at all	0	not at all	not at all	not at all	not at all	not at all	not at all	not at all	not at all	not at all	not at all
181	public	04	18	female	grade 11	can't read and write	grade 1-8	rular	rom 2-4 days	yes	yes	no		6	good	low	>5	somewhat	possible	no	no							.	no	several days	several days	not at all	more than half days	not at all	more than half days	not at all	more than half days	not at all	0	not at all	several days	nearly every day	several days	several days	several days	somewhat	a little bit	a little bit	a little bit
183	public	04	19	female	grade 11	grade 1-8	college and avove	urban	rom 5-7 days	no		no		5	very good	not at all	3-5	somewhat	easy	no	no							.	no	not at all	several days	not at all	not at all	not at all	not at all	not at all	not at all	not at all	0	not at all	not at all	not at all	not at all	not at all	not at all	not at all	not at all	not at all	not at all
184	public	04	19	female	grade 11	grade 9-12	can't read and write	urban	from 0-1 day	no		no		0	good	high	1-2	somewhat	difficult	no	yes							anemia	yes	several days	nearly every day	nearly every day	several days	several days	several days	several days	nearly every day	more than half the days	1	nearly every day	nearly every day	nearly every day	nearly every day	nearly every day	nearly every day	not at all	not at all	a little bit	a little bit
185	public	04	18	female	grade 11	can't read and write	can't read and write	urban	from 0-1 day	no		no		2	good	low	>5	uncertain	very difficult	yes	no							.	no	more than half the days	more than half the days	several days	nearly every day	nearly every day	nearly every day	nearly every day	not at all	nearly every day	3	nearly every day	nearly every day	nearly every day	nearly every day	not at all	not at all	not at all	quite a bt	not at all	not at all
186	public	04	18	female	grade 11	grade 1-8	grade 9-12	urban	rom 2-4 days	no		no		4	poor	not at all	>5	somewhat	possible	no	no							.	no	not at all	not at all	not at all	not at all	not at all	not at all	not at all	not at all	not at all	0	several days	several days	not at all	more than half the days	nearly every day	nearly every day	a little bit	somewhat	quite a bit	not at all
187	public	04	18	female	grade 11	college and above	grade 9-12	urban	from 0-1 day	no		no		2	exellent	high	3-5	a lot	possible	no	no							.	no	not at all	several days	several days	not at all	several days	not at all	not at all	several days	not at all	0	more than half the days	not at all	not at all	not at all	several days	not at all	not at all	a little bit	somewhat	some what
188	public	04	19	female	grade 11	college and above	can't read and write	rular	rom 5-7 days	yes	yes	no		2	good	high	3-5	somewhat	difficult	yes	no							.	no	not at all	several days	several days	several days	nearly every day	nearly every day	not at all	not at all	nearly every day	0	several days	more than halfthe days	nearly every day	nearly every day	nearly every day	nearly every day	somewhat	not at all	not at all	a little bit
189	public	04	19	female	grade 11	grade 1-8	grade 1-8	rular	rom 2-4 days	no		no		4	good	low	1-2	little	difficult	no	no							.	no	several days	several days	nearly every day	several days	not at all	several days	several days	not at all	more than half the days	3	nearly every day	several days	not at all	not at all	several days	not at all	not at all	a little bit	a little bit	quite a bit
190	public	04	18	male	grade 11	college and above	grade 1-8	rular	rom 5-7 days	yes	no	no		3	very good	high	>5	somewhat	possible	no	no							.	no	not at all	not at all	nearly every day	not at all	not at all	not at all	several days	not at all	not at all	0	not at all	not at all	not at all	not at all	not at all	not at all	not at all	not at all	not at all	not at all
191	public	04	18	female	grade 11	can't read and write	can't read and write	rular	from 0-1 day	yes	yes	no		6	very good	high	3-5	a lot	very easy	no	no							.	no	not at all	not at all	not at all	not at all	not at all	not at all	not at all	not at all	not at all	0	not at all	several days	not at all	not at all	several days	not at all	somewhat	not at all	not at all	not at all
192	public	04	17	female	grade 11	grade 1-8	grade 1-8	urban	rom 5-7 days	no		no		2	good	low	>5	a lot	easy	no	no							.	no	not at all	several days	not at all	not at all	not at all	not at all	several days	not at all	not at all	1	several days	not at all	several days	not at all	not at all	not at all	not at all	not at all	not at all	a little bit
193	public	04	18	female	grade 11	grade 1-8	grade 1-8	urban	rom 2-4 days	yes	yes	no		4	very good	not at all	1-2	somewhat	very easy	no	no							.	no	not at all	nearly every day	nearly every day	several days	nearly every day	nearly every day	more than half the days	several days	several days	1	nearly every day	several days	several days	more than half the days	not at all	more than half days	very much	very much	somewhat	a little bit
194	public	04	18	male	grade 11	grade 9-12	grade 1-8	rular	rom 2-4 days	yes	yes	no		10	very good	not at all	1-2	uncertain	possible	yes	no							.	no	more than half the days	several days	not at all	not at all	several days	nearly every day	not at all	not at all	not at all	1	not at all	not at all	nearly every day	several days	nearly every day	not at all	not at all	somewhat	somewhat	not at all
195	public	04	18	male	grade 11	can't read and write	can't read and write	rular	from 0-1 day	no		no		3	very good	high	>5	somewhat	difficult	no	yes							heart disease	no	not at all	nearly every day	more than half days	more than half days	not at all	not at all	nearly every day	more than half days	nearly every day	2	not at all	several days	several days	not at all	several days	nearly every day	very much	very much	not at all	a little bit
196	public	04	18	female	grade 11	grade 1-8	can't read and write	rular	from 0-1 day	no		no		1	good	low	none	little	very difficult	no	no							.	no	several days	several days	several days	not at all	several days	nearly every day	several days	nearly every day	several days	1	several days	nearly every day	nearly every day	nearly every day	nearly every day	nearly every day	not at all	not at all	not at all	not at all
197	public	04	18	female	grade 11	grade 1-8	grade 1-8	urban	rom 2-4 days	no		no		4	good	low	1-2	somewhat	very easy	no	no							.	no	nearly every day	several days	not at all	not at all	more than half days	nearly every day	several days	several days	several days	3	nearly every day	several days	nearly every day	several days	nearly every day	nearly every day	a little bit	not at all	not at all	not at all
198	public	04	18	female	grade 11	grade 1-8	can't read and write	rular	rom 2-4 days	no		no		8	very good	low	>5	somewhat	very easy	no	no							.	no	not at all	nearly every day	not at all	not at all	several days	more than half days	nearly every day	not at all	not at all	0	more than half the days	several days	several days	not at all	several days	more than half days	not at all	not at all	not at all	a little bit
199	public	04	18	female	grade 11	grade 1-8	grade 1-8	urban	from 0-1 day	no		no		4	very poor	high	none	little	very difficult	no	no							.	no	nearly every day	more than half the days	more than half days	several days	nearly every day	nearly every day	nearly every day	nearly every day	nearly every day	3	nearly every day	nearly every day	nearly every day	nearly every day	nearly every day	nearly every day	not at all	quite a bt	a little bit	quite a bit
200	public	04	18	female	grade 11	grade 1-8	can't read and write	rular	from 0-1 day	yes	yes	no		8	good	low	none	a lot	easy	no	no							.	no	more than half the days	more than half the days	several days	not at all	several days	nearly every day	several days	not at all	several days	1	more than half the days	several days	several days	several days	nearly every day	more than half days	somewhat	not at all	not at all	some what
201	public	04	19	female	grade 11	grade 1-8	can't read and write	rular	from 0-1 day	no		no		2	very good	low	1-2	little	very difficult	no	no							.	no	several days	not at all	nearly every day	not at all	several days	not at all	nearly every day	several days	several days	1	more than half the days	not at all	several days	not at all	nearly every day	several days	not at all	not at all	not at all	a little bit
202	public	04	18	female	grade 11	grade 1-8	can't read and write	rular	rom 5-7 days	yes	yes	no		4	good	not at all	1-2	none	easy	no	no							.	no	not at all	not at all	several days	not at all	not at all	not at all	not at all	not at all	several days	0	not at all	not at all	not at all	not at all	not at all	not at all	not at all	not at all	a little bit	a little bit
203	public	04	18	female	grade 11	college and above	grade 9-12	rular	rom 2-4 days	no		no		3	good	not at all	1-2	a lot	possible	no	yes							hepatitis	no	not at all	not at all	not at all	not at all	not at all	not at all	not at all	not at all	not at all	0	not at all	not at all	not at all	not at all	not at all	not at all	very much	not at all	not at all	not at all
204	public	04	18	female	grade 11	can't read and write	can't read and write	rular	from 0-1 day	no		no		3	good	low	1-2	none	possible	no	yes			yes				.	no	several days	not at all	several days	not at all	several days	not at all	nearly every day	not at all	not at all	1	more than half the days	not at all	several days	several days	several days	not at all	somewhat	a little bit	somewhat	some what
205	public	04	18	female	grade 11	grade 1-8	grade 1-8	rular	from 0-1 day	yes	yes	no		2.3	good	high	1-2	somewhat	possible	no	no							.	no	several days	several days	several days	more than half days	more than half days	nearly every day	several days	several days	several days	3	nearly every day	more than halfthe days	several days	several days	several days	nearly every day	quite a bit	somewhat	a little bit	a little bit
206	public	04	16	female	grade 11	grade 1-8	grade 1-8	rular	rom 5-7 days	no		no		7	good	low	1-2	little	very easy	no	no							.	no	not at all	several days	not at all	not at all	several days	more than half days	not at all	not at all	not at all	1	more than half the days	several days	not at all	nearly every day	nearly every day	more than half days	not at all	not at all	not at all	not at all
207	public	04	18	female	grade 11	can't read and write	grade 1-8	rular	from 0-1 day	no		no		2	poor	high	1-2	none	difficult	yes	yes							heart disease	yes	more than half the days	not at all	several days	not at all	several days	several days	nearly every day	not at all	more than half the days	2	more than half the days	several days	nearly every day	several days	nearly every day	nearly every day	somewhat	not at all	somewhat	quite a bit
208	public	04	18	female	grade 11	grade 1-8	can't read and write	rular	from 0-1 day	no		no		3	very good	high	1-2	a lot	very easy	yes	no							.	no	more than half the days	several days	not at all	several days	nearly every day	several days	more than half the days	several days	not at all	1	more than half the days	several days	more than half days	not at all	nearly every day	several days	not at all	a little bit	not at all	a little bit
209	public	04	18	female	grade 11	grade 9-12	grade 1-8	rular	rom 5-7 days	yes	yes	no		4	exellent	not at all	1-2	none	very easy	no	no							.	no	not at all	several days	not at all	several days	not at all	not at all	more than half the days	several days	several days	0	more than half the days	not at all	not at all	not at all	not at all	not at all	not at all	not at all	not at all	very much
210	public	04	19	female	grade 11	grade 9-12	grade 1-8	rular	from 0-1 day	no		no		7	very good	high	1-2	none	possible	no	no							.	no	several days	more than half the days	nearly every day	not at all	more than half days	not at all	not at all	not at all	not at all	2	more than half the days	several days	several days	not at all	several days	not at all	not at all	not at all	not at all	a little bit
211	public	04	19	male	grade 11	can't read and write	can't read and write	urban	from 0-1 day	no		yes	4	4	good	low	>5	somewhat	difficult	yes	no							.	no	several days	nearly every day	not at all	not at all	nearly every day	more than half days	not at all	not at all	not at all	1	not at all	nearly every day	several days	several days	more than half days	several days	somewhat	not at all	not at all	quite a bit
212	public	04	18	female	grade 11	college and above	grade 1-8	urban	rom 2-4 days	yes	no	no		4	good	not at all	>5	little	easy	no	no							.	no	several days	several days	not at all	not at all	several days	not at all	not at all	not at all	not at all	1	not at all	several days	not at all	not at all	several days	several days	not at all	not at all	not at all	a little bit
213	public	04	18	male	grade 11	grade 1-8	grade 9-12	rular	rom 5-7 days	no		no		4	very good	not at all	1-2	little	difficult	no	no							.	no	several days	more than half the days	several days	not at all	several days	several days	more than half the days	several days	several days	2	more than half the days	more than halfthe days	several days	several days	not at all	several days	not at all	a little bit	not at all	a little bit
214	public	04	18	female	grade 11	grade 1-8	grade 1-8	rular	rom 2-4 days	no		no		4	exellent	low	1-2	somewhat	possible	no	no							.	no	not at all	several days	not at all	not at all	not at all	not at all	several days	several days	several days	1	several days	several days	several days	not at all	several days	several days	not at all	not at all	not at all	not at all
215	public	04	19	female	grade 11	grade 9-12	grade 1-8	urban	from 0-1 day	no		no		6	good	low	1-2	none	difficult	no	no							.	no	several days	more than half the days	several days	several days	nearly every day	several days	not at all	not at all	several days	1	nearly every day	nearly every day	several days	several days	several days	several days	not at all	very much	not at all	a little bit
216	public	04	18	male	grade 11	can't read and write	can't read and write	rular	rom 5-7 days	no		no		3	good	not at all	>5	uncertain	possible	no	no							.	no	not at all	not at all	several days	not at all	not at all	not at all	not at all	not at all	not at all	1	not at all	several days	several days	not at all	nearly every day	not at all	not at all	not at all	not at all	very much
217	public	04	19	female	grade 11	grade 1-8	grade 1-8	rular	from 0-1 day	no		no		1	good	low	1-2	somewhat	easy	no	yes			yes				.	no	several days	several days	more than half days	not at all	nearly every day	not at all	several days	not at all	not at all	1	more than half the days	several days	several days	not at all	more than half days	more than half days	somewhat	a little bit	a little bit	quite a bit
218	public	04	17	female	grade 11	grade 9-12	can't read and write	rular	rom 2-4 days	no		no		4	exellent	low	1-2	somewhat	possible	yes	no							.	no	more than half the days	nearly every day	more than half days	several days	more than half days	nearly every day	not at all	several days	not at all	1	more than half the days	several days	not at all	several days	more than half days	nearly every day	a little bit	somewhat	not at all	very much
219	public	04	18	female	grade 11	grade 1-8	grade 1-8	rular	rom 5-7 days	no		no		4	poor	low	1-2	somewhat	easy	no	no							.	yes	not at all	several days	several days	not at all	not at all	not at all	not at all	not at all	not at all	1	several days	not at all	not at all	not at all	not at all	several days	not at all	not at all	a little bit	a little bit
220	public	04	18	female	grade 11	grade 9-12	grade 9-12	urban	rom 2-4 days	no		no		5	very good	high	3-5	little	easy	no	no							.	no	not at all	several days	not at all	more than half days	nearly every day	several days	more than half the days	nearly every day	not at all	2	nearly every day	nearly every day	several days	several days	several days	several days	not at all	not at all	a little bit	some what
221	public	04	18	female	grade 11	grade 1-8	can't read and write	rular	from 0-1 day	no		yes	2	3	very good	medium	3-5	somewhat	easy	no	no							.	no	not at all	several days	not at all	more than half days	several days	not at all	nearly every day	several days	not at all	1	nearly every day	several days	nearly every day	nearly every day	several days	several days	a little bit	quite a bt	a little bit	quite a bit
222	public	04	19	female	grade 11	grade 1-8	can't read and write	urban	from 0-1 day	no		no		1	good	low	1-2	uncertain	difficult	no	no							.	no	nearly every day	several days	nearly every day	nearly every day	several days	nearly every day	several days	several days	several days	3	nearly every day	several days	several days	several days	several days	several days	somewhat	quite a bt	quite a bit	very much
223	public	04	18	female	grade 11	college and above	grade 9-12	urban	rom 2-4 days	no		yes	4	10	poor	not at all	none	uncertain	very easy	yes	yes							heart disease	yes	several days	more than half the days	nearly every day	more than half days	several days	nearly every day	several days	several days	several days	1	nearly every day	more than halfthe days	not at all	nearly every day	several days	nearly every day	not at all	not at all	not at all	a little bit
224	public	04	19	female	grade 11	grade 1-8	can't read and write	rular	from 0-1 day	no		no		8	good	not at all	>5	somewhat	possible	no	no							.	no	not at all	several days	several days	more than half days	several days	not at all	not at all	more than half days	not at all	1	several days	nearly every day	not at all	not at all	several days	nearly every day	not at all	a little bit	not at all	very much
225	public	04	19	female	grade 10	can't read and write	can't read and write	rular	from 0-1 day	no		no		2	poor	high	3-5	little	difficult	yes	no							.	yes	more than half the days	several days	several days	more than half days	nearly every day	nearly every day	nearly every day	nearly every day	not at all	3	several days	more than halfthe days	several days	several days	nearly every day	nearly every day	not at all	not at all	not at all	a little bit
226	public	04	17	female	grade 11	can't read and write	can't read and write	rular	from 0-1 day	no		no		4	very good	high	1-2	uncertain	very difficult	no	yes							headache	no	several days	several days	nearly every day	not at all	nearly every day	several days	several days	more than half days	not at all	1	several days	several days	not at all	not at all	several days	not at all	somewhat	not at all	quite a bit	very much
227	public	04	18	female	grade 11	grade 1-8	grade 9-12	urban	from 0-1 day	no		no		2	good	high	1-2	uncertain	difficult	no	no							.	no	not at all	not at all	not at all	several days	more than half days	several days	nearly every day	nearly every day	not at all	1	more than half the days	several days	several days	not at all	several days	several days	not at all	not at all	not at all	a little bit
228	public	04	19	female	grade 11	can't read and write	can't read and write	rular	rom 2-4 days	no		no		5	good	high	1-2	somewhat	difficult	no	no							.	no	not at all	several days	several days	not at all	nearly every day	not at all	several days	not at all	not at all	0	not at all	not at all	not at all	several days	several days	more than half days	not at all	somewhat	a little bit	not at all
229	public	04	18	male	grade 10	grade 9-12	can't read and write	rular	rom 2-4 days	no		no		8	good	medium	3-5	somewhat	very difficult	no	no							.	no	several days	several days	not at all	not at all	not at all	not at all	more than half the days	not at all	not at all	1	several days	not at all	several days	not at all	nearly every day	not at all	not at all	not at all	not at all	not at all
230	public	04	18	male	grade 11	grade 9-12	grade 9-12	urban	rom 2-4 days	no		no		2	good	not at all	1-2	uncertain	difficult	no	no							.	yes	several days	nearly every day	not at all	several days	not at all	not at all	more than half the days	several days	several days	1	several days	several days	more than half days	not at all	not at all	several days	not at all	a little bit	a little bit	some what
231	public	04	19	male	grade 11	grade 9-12	grade 9-12	urban	rom 2-4 days	yes	no	no		2	good	not at all	1-2	uncertain	difficult	no	no							.	no	several days	nearly every day	not at all	several days	not at all	not at all	more than half the days	several days	several days	1	several days	several days	several days	not at all	not at all	several days	a little bit	a little bit	a little bit	very much
232	public	04	17	male	grade 10	grade 9-12	grade 9-12	urban	rom 2-4 days	no		yes	3	6	exellent	not at all	1-2	a lot	possible	no	no							.	no	not at all	several days	not at all	not at all	not at all	not at all	not at all	not at all	not at all	0	not at all	not at all	not at all	not at all	not at all	not at all	not at all	a little bit	not at all	a little bit
233	public	04	17	female	grade 10	grade 1-8	grade 1-8	rular	from 0-1 day	no		no		3	exellent	not at all	3-5	somewhat	possible	no	no							.	no	not at all	several days	several days	not at all	several days	several days	not at all	several days	not at all	1	several days	several days	several days	not at all	several days	several days	not at all	somewhat	not at all	not at all
234	public	04	18	female	grade 10	grade 1-8	can't read and write	urban	from 0-1 day	no		no		2	very good	not at all	1-2	somewhat	very easy	yes	no							.	no	several days	several days	several days	not at all	several days	not at all	not at all	not at all	not at all	1	several days	not at all	several days	not at all	not at all	several days	not at all	a little bit	a little bit	quite a bit
235	public	04	19	female	grade 10	college and above	grade 1-8	urban	from 0-1 day	no		no		2	good	not at all	1-2	somewhat	possible	no	no							.	no	several days	not at all	not at all	not at all	not at all	nearly every day	not at all	not at all	nearly every day	0	several days	several days	not at all	nearly every day	nearly every day	several days	a little bit	a little bit	not at all	very much
236	public	04	18	male	grade 10	grade 9-12	grade 9-12	urban	rom 5-7 days	no		yes	2	3	exellent	not at all	>5	none	easy	no	no							.	no	not at all	not at all	not at all	not at all	not at all	not at all	not at all	not at all	not at all	1	not at all	not at all	not at all	not at all	not at all	not at all	not at all	not at all	not at all	not at all
237	public	04	17	female	grade 10	college and above	grade 1-8	urban	from 0-1 day	no		no		2	very good	not at all	1-2	somewhat	possible	no	no							.	no	several days	several days	several days	not at all	several days	several days	several days	not at all	not at all	1	several days	several days	several days	several days	several days	several days	not at all	somewhat	a little bit	a little bit
238	public	04	16	male	grade 10	college and above	college and avove	urban	rom 2-4 days	no		yes	3	6	very poor	not at all	>5	a lot	easy	yes	no							.	no	not at all	several days	several days	not at all	not at all	not at all	not at all	not at all	not at all	1	several days	several days	several days	several days	several days	several days	not at all	not at all	not at all	not at all
239	public	04	16	male	grade 10	grade 9-12	grade 1-8	urban	rom 2-4 days	yes	yes	no		4	very good	medium	1-2	little	very easy	no	no							.	no	more than half the days	several days	not at all	several days	not at all	several days	several days	several days	not at all	0	several days	not at all	several days	not at all	several days	not at all	not at all	not at all	not at all	a little bit
240	public	04	17	male	grade 10	grade 9-12	grade 1-8	urban	rom 2-4 days	yes	yes	yes	1	5	good	not at all	>5	somewhat	easy	yes	no							.	no	several days	nearly every day	more than half days	more than half days	more than half days	not at all	more than half the days	nearly every day	nearly every day	2	nearly every day	nearly every day	several days	nearly every day	more than half days	nearly every day	quite a bit	very much	somewhat	quite a bit
241	public	04	18	male	grade 10	grade 1-8	grade 1-8	urban	rom 5-7 days	no		yes	2	1.15	very good	not at all	1-2	little	difficult	yes	no							.	no	several days	several days	more than half days	not at all	nearly every day	several days	nearly every day	several days	several days	1	nearly every day	several days	more than half days	several days	not at all	several days	a little bit	not at all	somewhat	very much
242	public	04	17	female	grade 10	college and above	college and avove	urban	from 0-1 day	no		yes	3	1.3	very good	medium	1-2	somewhat	possible	yes	no							.	no	several days	several days	nearly every day	not at all	several days	not at all	nearly every day	several days	not at all	0	not at all	more than halfthe days	several days	not at all	not at all	several days	not at all	somewhat	a little bit	not at all
243	public	04	16	female	grade 10	grade 1-8	grade 1-8	urban	from 0-1 day	no		no		3	very good	high	>5	uncertain	possible	no	no							.	no	not at all	several days	several days	several days	several days	not at all	several days	not at all	not at all	1	several days	not at all	not at all	not at all	several days	several days	not at all	a little bit	not at all	a little bit
244	public	04	18	female	grade 10	grade 1-8	grade 1-8	rular	from 0-1 day	no		no		4	exellent	low	>5	a lot	difficult	no	no							.	no	not at all	not at all	several days	not at all	not at all	not at all	several days	not at all	not at all	0	not at all	not at all	several days	several days	not at all	not at all	not at all	not at all	a little bit	a little bit
245	public	04	16	female	grade 10	can't read and write	can't read and write	rular	rom 2-4 days	no		no		4	very good	low	>5	a lot	very easy	no	no							.	no	not at all	more than half the days	more than half days	not at all	not at all	more than half days	several days	more than half days	several days	1	more than half the days	more than halfthe days	several days	more than half the days	several days	more than half days	not at all	not at all	a little bit	a little bit
246	public	04	17	female	grade 10	grade 9-12	grade 9-12	urban	rom 2-4 days	yes	no	no		4	good	high	1-2	somewhat	easy	no	no							.	no	not at all	several days	several days	several days	several days	not at all	not at all	not at all	not at all	0	several days	not at all	not at all	not at all	several days	several days	not at all	a little bit	a little bit	not at all
247	public	04	17	female	grade 10	grade 1-8	grade 9-12	urban	from 0-1 day	no		no		6	very good	high	>5	a lot	very difficult	no	no							.	no	several days	nearly every day	more than half days	several days	several days	more than half days	not at all	not at all	not at all	0	several days	not at all	not at all	not at all	not at all	not at all	not at all	a little bit	not at all	a little bit
248	public	04	19	male	grade 10	college and above	grade 1-8	urban	rom 5-7 days	yes	yes	yes	2	5	poor	not at all	1-2	little	difficult	no	no							.	no	several days	several days	not at all	not at all	not at all	not at all	nearly every day	nearly every day	several days	0	not at all	not at all	nearly every day	nearly every day	nearly every day	nearly every day	not at all	a little bit	somewhat	not at all
249	public	04	17	female	grade 10	grade 1-8	can't read and write	urban	from 0-1 day	yes	yes	yes	8	4	very good	not at all	1-2	uncertain	difficult	no	no							.	no	several days	nearly every day	more than half days	more than half days	several days	nearly every day	nearly every day	several days	several days	0	several days	not at all	not at all	not at all	several days	more than half days	somewhat	not at all	a little bit	quite a bit
250	public	04	17	female	grade 10	can't read and write	can't read and write	urban	from 0-1 day	no		no		3	good	low	3-5	somewhat	difficult	no	no							.	yes	not at all	several days	more than half days	not at all	not at all	not at all	not at all	not at all	not at all	0	several days	several days	several days	not at all	nearly every day	nearly every day	a little bit	not at all	not at all	not at all
251	public	04	17	female	grade 10	grade 1-8	grade 1-8	rular	rom 2-4 days	no		no		8	very poor	low	3-5	uncertain	possible	yes	no							.	no	several days	more than half the days	several days	not at all	not at all	nearly every day	several days	not at all	not at all	1	nearly every day	not at all	not at all	not at all	nearly every day	several days	not at all	not at all	not at all	a little bit
252	public	04	17	female	grade 10	grade 1-8	can't read and write	rular	rom 2-4 days	yes	yes	yes	2	2.3	exellent	not at all	3-5	uncertain	very easy	yes	yes							heart disease	yes	several days	not at all	several days	several days	more than half days	several days	not at all	several days	several days	1	more than half the days	several days	several days	several days	more than half days	not at all	quite a bit	not at all	not at all	quite a bit
253	public	04	16	male	grade 10	grade 1-8	grade 1-8	urban	from 0-1 day	yes	yes	yes	3	2	very poor	not at all	1-2	somewhat	very easy	yes	no							.	no	not at all	several days	several days	not at all	not at all	not at all	not at all	not at all	not at all	0	several days	several days	several days	not at all	several days	several days	not at all	not at all	not at all	not at all
254	public	04	18	female	grade 10	grade 1-8	grade 1-8	rular	rom 5-7 days	yes	yes	no		2	good	high	>5	little	possible	no	no							.	yes	more than half the days	several days	nearly every day	not at all	several days	several days	nearly every day	not at all	not at all	1	several days	more than halfthe days	more than half days	not at all	not at all	several days	a little bit	not at all	not at all	some what
255	public	04	19	female	grade 10	grade 1-8	grade 9-12	urban	rom 5-7 days	no		no		3	very good	low	1-2	a lot	difficult	no	no							.	no	not at all	not at all	more than half days	several days	several days	several days	several days	not at all	not at all	1	several days	not at all	several days	several days	several days	not at all	somewhat	somewhat	somewhat	some what
256	public	04	17	female	grade 10	grade 1-8	grade 1-8	urban	from 0-1 day	yes	no	no		1	good	high	3-5	little	very easy	no	no							.	no	nearly every day	nearly every day	nearly every day	nearly every day	nearly every day	nearly every day	nearly every day	several days	nearly every day	3	nearly every day	nearly every day	nearly every day	nearly every day	nearly every day	nearly every day	not at all	very much	not at all	a little bit
257	public	04	17	female	grade 10	can't read and write	can't read and write	rular	rom 2-4 days	no		yes	2	2	exellent	low	>5	a lot	very easy	no	yes		yes					.	no	not at all	not at all	several days	several days	several days	several days	several days	several days	several days	1	several days	several days	several days	several days	several days	several days	a little bit	a little bit	a little bit	a little bit
258	public	04	18	female	grade 10	grade 1-8	can't read and write	rular	rom 2-4 days	no		no		4	good	not at all	1-2	little	difficult	no	no							.	no	more than half the days	several days	not at all	not at all	several days	several days	several days	not at all	not at all	1	several days	more than halfthe days	several days	not at all	not at all	not at all	a little bit	not at all	a little bit	very much
259	public	04	18	female	grade 10	grade 9-12	can't read and write	urban	from 0-1 day	no		no		1	very poor	not at all	1-2	none	very difficult	no	no							.	no	nearly every day	nearly every day	not at all	not at all	several days	nearly every day	not at all	not at all	several days	1	nearly every day	more than halfthe days	nearly every day	not at all	several days	several days	not at all	not at all	not at all	a little bit
260	public	04	17	female	grade 10	grade 1-8	can't read and write	rular	rom 2-4 days	no		no		1	good	high	1-2	a lot	possible	no	no							.	no	not at all	several days	several days	several days	not at all	not at all	more than half the days	not at all	several days	1	several days	nearly every day	several days	not at all	not at all	not at all	not at all	not at all	not at all	a little bit
261	public	04	18	female	grade 10	can't read and write	can't read and write	rular	rom 2-4 days	yes	no	no		6	exellent	high	3-5	little	very easy	yes	no							.	no	not at all	not at all	not at all	not at all	not at all	not at all	not at all	not at all	not at all	0	not at all	not at all	not at all	not at all	not at all	not at all	not at all	not at all	not at all	not at all
262	public	04	19	male	grade 10	grade 9-12	college and avove	urban	rom 5-7 days	yes	yes	yes	2	4	exellent	medium	>5	a lot	difficult	no	no							.	no	several days	not at all	nearly every day	not at all	not at all	not at all	not at all	not at all	not at all	1	several days	not at all	not at all	not at all	several days	not at all	not at all	not at all	not at all	not at all
263	public	04	16	male	grade 10	grade 9-12	grade 9-12	urban	rom 5-7 days	no		no		4	poor	not at all	1-2	little	difficult	yes	yes		yes					heart disease	no	not at all	not at all	more than half days	more than half days	more than half days	not at all	nearly every day	not at all	more than half the days	1	not at all	not at all	not at all	not at all	not at all	more than half days	not at all	not at all	not at all	a little bit
264	public	04	18	female	grade 10	can't read and write	grade 1-8	rular	rom 2-4 days	no		no		3	good	low	1-2	uncertain	very difficult	yes	no							.	no	more than half the days	several days	nearly every day	several days	several days	not at all	several days	nearly every day	several days	1	more than half the days	nearly every day	more than half days	not at all	nearly every day	nearly every day	a little bit	not at all	not at all	quite a bit
265	public	04	17	female	grade 10	grade 1-8	grade 9-12	rular	rom 2-4 days	no		no		4	good	not at all	none	little	difficult	yes	no							.	yes	more than half the days	more than half the days	more than half days	more than half days	more than half days	more than half days	more than half the days	more than half days	more than half the days	0	not at all	not at all	not at all	not at all	not at all	not at all	not at all	not at all	not at all	not at all
266	public	04	17	female	grade 10	college and above	grade 1-8	urban	rom 5-7 days	no		no		2	very good	medium	1-2	somewhat	possible	no	no							.	no	not at all	several days	not at all	not at all	several days	several days	not at all	several days	not at all	0	several days	not at all	several days	not at all	several days	several days	a little bit	not at all	not at all	a little bit
267	public	04	17	male	grade 10	college and above	college and avove	urban	from 0-1 day	no		yes	2	4	exellent	not at all	3-5	a lot	very easy	no	no							.	no	not at all	several days	several days	more than half days	more than half days	more than half days	not at all	not at all	not at all	1	several days	not at all	several days	not at all	not at all	not at all	not at all	not at all	not at all	very much
268	public	04	18	female	grade 10	grade 9-12	college and avove	rular	rom 2-4 days	yes	yes	no		2	good	medium	1-2	somewhat	very difficult	yes	no							.	no	several days	not at all	several days	several days	not at all	several days	several days	not at all	not at all	1	several days	not at all	not at all	not at all	several days	several days	not at all	not at all	not at all	not at all
269	public	04	18	female	grade 10	can't read and write	grade 1-8	rular	rom 2-4 days	no		no		3	good	not at all	1-2	somewhat	easy	no	no							.	no	several days	several days	nearly every day	not at all	not at all	several days	not at all	not at all	several days	0	not at all	not at all	several days	not at all	not at all	several days	not at all	not at all	not at all	a little bit
270	public	04	16	female	grade 10	grade 9-12	grade 1-8	urban	rom 2-4 days	no		no		3	poor	not at all	none	a lot	possible	no	no							.	no	nearly every day	several days	more than half days	several days	more than half days	more than half days	several days	several days	several days	1	more than half the days	more than halfthe days	several days	several days	more than half days	several days	not at all	not at all	not at all	a little bit
271	public	04	17	female	grade 10	grade 9-12	grade 1-8	urban	from 0-1 day	yes	yes	no		0	poor	high	1-2	little	difficult	no	no							.	yes	several days	nearly every day	nearly every day	nearly every day	nearly every day	nearly every day	nearly every day	nearly every day	nearly every day	0	not at all	not at all	not at all	not at all	not at all	not at all	not at all	not at all	not at all	not at all
272	public	04	18	female	grade 10	can't read and write	can't read and write	rular	from 0-1 day	no		no		2	good	low	>5	a lot	difficult	no	no							.	no	several days	several days	several days	several days	several days	several days	several days	several days	several days	1	more than half the days	more than halfthe days	nearly every day	nearly every day	nearly every day	nearly every day	a little bit	not at all	quite a bit	quite a bit
273	public	04	17	female	grade 10	grade 9-12	grade 1-8	urban	rom 2-4 days	no		no		4	good	not at all	1-2	uncertain	very easy	no	no							.	no	several days	several days	not at all	several days	several days	not at all	not at all	not at all	not at all	0	several days	several days	several days	not at all	several days	not at all	a little bit	not at all	not at all	a little bit
274	public	04	17	female	grade 10	grade 1-8	can't read and write	urban	rom 2-4 days	no		no		3	good	not at all	>5	somewhat	easy	no	no							.	no	several days	several days	not at all	not at all	more than half days	several days	nearly every day	not at all	several days	0	several days	not at all	not at all	not at all	several days	nearly every day	not at all	a little bit	a little bit	not at all
275	public	04	17	male	grade 10	grade 1-8	grade 1-8	rular	from 0-1 day	yes	yes	no		4	very poor	low	none	uncertain	very difficult	no	no							.	no	several days	several days	nearly every day	nearly every day	several days	several days	nearly every day	not at all	nearly every day	3	more than half the days	more than halfthe days	several days	not at all	nearly every day	more than half days	somewhat	not at all	a little bit	a little bit
276	public	04	18	female	grade 10	grade 1-8	grade 1-8	rular	from 0-1 day	yes	yes	no		6	good	low	>5	somewhat	very difficult	no	no							.	no	not at all	several days	not at all	more than half days	not at all	more than half days	not at all	more than half days	not at all	0	several days	more than halfthe days	not at all	more than half the days	not at all	more than half days	not at all	a little bit	quite a bit	not at all
277	public	04	18	female	grade 10	grade 9-12	grade 9-12	urban	from 0-1 day	yes	yes	no		0	good	high	1-2	uncertain	very difficult	no	yes			yes				.	no	several days	several days	several days	several days	several days	several days	several days	several days	several days	1	several days	several days	several days	several days	several days	several days	not at all	not at all	not at all	not at all
278	public	04	17	male	grade 10	college and above	grade 9-12	urban	rom 5-7 days	no		no		12	exellent	not at all	>5	uncertain	very easy	no	no							.	no	not at all	not at all	not at all	not at all	not at all	not at all	not at all	not at all	not at all	0	not at all	not at all	not at all	not at all	not at all	not at all	not at all	not at all	not at all	a little bit
279	public	04	17	female	grade 10	grade 1-8	can't read and write	urban	from 0-1 day	no		no		2	very good	high	none	uncertain	very difficult	no	no							.	no	nearly every day	not at all	nearly every day	not at all	not at all	nearly every day	not at all	not at all	not at all	3	nearly every day	more than halfthe days	more than half days	nearly every day	nearly every day	nearly every day	a little bit	a little bit	a little bit	a little bit
280	public	04	16	female	grade 10	grade 9-12	grade 9-12	urban	rom 5-7 days	yes	yes	no		2	good	not at all	>5	uncertain	very easy	no	no							.	no	not at all	not at all	not at all	not at all	not at all	not at all	not at all	not at all	not at all	0	several days	not at all	not at all	not at all	several days	not at all	not at all	not at all	not at all	not at all
281	public	04	16	male	grade 10	grade 9-12	grade 1-8	urban	rom 5-7 days	no		no		3	very good	low	1-2	little	very easy	no	no							.	no	not at all	not at all	not at all	not at all	not at all	not at all	not at all	not at all	not at all	0	not at all	not at all	not at all	not at all	not at all	not at all	not at all	not at all	not at all	not at all
282	public	04	19	male	grade 10	college and above	can't read and write	rular	from 0-1 day	no		no		0	exellent	low	none	little	easy	no	yes							heart disease	no	not at all	not at all	not at all	not at all	not at all	not at all	not at all	not at all	not at all	0	not at all	not at all	not at all	not at all	not at all	not at all	not at all	not at all	not at all	not at all
283	public	04	17	female	grade 10	college and above	grade 9-12	urban	from 0-1 day	yes	yes	no		4	good	high	>5	somewhat	very easy	yes	no							.	no	several days	several days	nearly every day	several days	several days	several days	several days	several days	several days	3	nearly every day	several days	several days	several days	nearly every day	nearly every day	not at all	a little bit	somewhat	very much
284	public	04	17	female	grade 10	grade 1-8	grade 9-12	urban	from 0-1 day	yes	yes	no		4	good	high	none	uncertain	possible	no	no							.	no	not at all	several days	more than half days	several days	more than half days	several days	more than half the days	several days	more than half the days	0	more than half the days	several days	nearly every day	nearly every day	more than half days	not at all	not at all	a little bit	a little bit	not at all
285	public	04	18	male	grade 10	can't read and write	grade 1-8	rular	from 0-1 day	no		yes	1	2	very poor	low	3-5	somewhat	possible	no	no							.	no	not at all	several days	nearly every day	not at all	not at all	not at all	several days	more than half days	not at all	1	more than half the days	nearly every day	nearly every day	nearly every day	not at all	not at all	very much	quite a bt	not at all	not at all
286	public	04	15	female	grade 10	grade 1-8	can't read and write	rular	rom 2-4 days	yes	no	no		4	good	not at all	1-2	a lot	very easy	no	no							.	no	not at all	several days	not at all	nearly every day	more than half days	nearly every day	more than half the days	not at all	more than half the days	2	several days	nearly every day	more than half days	several days	not at all	several days	a little bit	somewhat	not at all	a little bit
287	public	04	16	female	grade 10	grade 1-8	grade 1-8	rular	from 0-1 day	no		no		6	exellent	low	>5	somewhat	very difficult	no	no							.	no	several days	several days	more than half days	not at all	more than half days	not at all	several days	several days	not at all	1	several days	several days	not at all	several days	several days	not at all	not at all	not at all	not at all	a little bit
288	public	04	16	female	grade 10	grade 9-12	college and avove	urban	rom 2-4 days	no		yes	1	2	good	not at all	1-2	little	difficult	no	no							.	no	several days	nearly every day	more than half days	more than half days	several days	more than half days	nearly every day	not at all	not at all	1	not at all	several days	not at all	not at all	nearly every day	nearly every day	a little bit	not at all	not at all	some what
289	public	04	19	female	grade 10	can't read and write	can't read and write	rular	rom 2-4 days	yes	yes	no		3	exellent	low	1-2	little	very difficult	no	no							.	yes	several days	not at all	not at all	more than half days	not at all	not at all	not at all	more than half days	more than half the days	1	more than half the days	nearly every day	nearly every day	nearly every day	nearly every day	more than half days	somewhat	quite a bt	not at all	not at all
290	public	04	17	female	grade 10	grade 1-8	grade 9-12	urban	rom 5-7 days	no		no		2	very poor	not at all	none	none	very difficult	no	no							.	no	several days	several days	not at all	not at all	not at all	not at all	nearly every day	several days	not at all	1	not at all	several days	several days	not at all	not at all	not at all	a little bit	not at all	not at all	a little bit
291	public	04	18	female	grade 10	grade 1-8	can't read and write	urban	rom 2-4 days	no		no		2	poor	medium	3-5	uncertain	very difficult	no	no							.	no	several days	several days	several days	not at all	not at all	several days	several days	not at all	not at all	0	several days	several days	not at all	not at all	several days	several days	not at all	not at all	not at all	some what
292	public	04	18	female	grade 10	grade 1-8	grade 1-8	urban	rom 2-4 days	no		no		2	good	medium	3-5	somewhat	very difficult	no	no							.	no	several days	several days	several days	not at all	more than half days	not at all	several days	not at all	not at all	0	several days	more than halfthe days	not at all	not at all	several days	several days	not at all	not at all	not at all	a little bit
293	public	04	16	female	grade 10	grade 1-8	grade 1-8	rular	from 0-1 day	yes	yes	no		3	good	high	>5	somewhat	easy	no	no							.	no	not at all	not at all	not at all	not at all	not at all	not at all	not at all	not at all	several days	0	not at all	not at all	not at all	not at all	not at all	not at all	not at all	not at all	somewhat	some what
294	public	04	15	female	grade 10	grade 1-8	can't read and write	urban	from 0-1 day	no		no		2	very good	high	>5	uncertain	difficult	no	no							.	no	several days	nearly every day	not at all	several days	several days	nearly every day	nearly every day	several days	not at all	1	several days	nearly every day	several days	not at all	nearly every day	more than half days	not at all	not at all	a little bit	some what
295	public	04	16	female	grade 10	grade 1-8	grade 1-8	urban	from 0-1 day	no		no		7	very good	low	>5	uncertain	very difficult	no	no							.	no	not at all	several days	several days	not at all	not at all	not at all	not at all	not at all	not at all	0	several days	not at all	not at all	not at all	not at all	not at all	not at all	not at all	not at all	a little bit
296	public	04	16	female	grade 10	grade 9-12	grade 1-8	urban	rom 2-4 days	no		no		7	good	high	>5	somewhat	very easy	no	no							.	no	not at all	not at all	not at all	not at all	not at all	not at all	not at all	not at all	not at all	1	not at all	not at all	not at all	not at all	several days	several days	not at all	not at all	not at all	not at all
297	public	04	15	female	grade 10	grade 1-8	can't read and write	rular	from 0-1 day	yes		no		6	exellent	medium	1-2	uncertain	difficult	no	no							.	no	not at all	more than half the days	more than half days	more than half days	more than half days	not at all	more than half the days	several days	more than half the days	0	not at all	not at all	not at all	not at all	not at all	not at all	not at all	very much	not at all	not at all
298	public	04	16	female	grade 10	grade 1-8	grade 1-8	urban	from 0-1 day	yes	yes	no		8	good	high	>5	somewhat	easy	no	no							.	no	not at all	not at all	not at all	not at all	not at all	not at all	not at all	not at all	not at all	1	not at all	not at all	not at all	not at all	several days	not at all	not at all	not at all	not at all	not at all
299	public	04	18	female	grade 10	can't read and write	can't read and write	rular	rom 2-4 days	no		no		4	exellent	not at all	1-2	somewhat	easy	no	no							.	no	not at all	not at all	not at all	not at all	not at all	not at all	not at all	not at all	not at all	0	not at all	not at all	not at all	not at all	not at all	not at all	not at all	not at all	not at all	not at all
300	public	04	18	female	grade 10	grade 1-8	can't read and write	rular	rom 2-4 days	no		yes	3	5	poor	low	1-2	little	difficult	yes	no							.	no	several days	not at all	more than half days	nearly every day	more than half days	not at all	more than half the days	several days	not at all	2	not at all	not at all	several days	more than half the days	nearly every day	more than half days	a little bit	not at all	not at all	not at all
301	public	04	18	male	grade 10	grade 9-12	grade 9-12	urban	rom 5-7 days	no		yes	2	8	good	low	none	uncertain	difficult	yes	no							.	no	more than half the days	nearly every day	nearly every day	more than half days	nearly every day	more than half days	not at all	nearly every day	more than half the days	2	nearly every day	nearly every day	more than half days	nearly every day	more than half days	more than half days	somewhat	quite a bt	not at all	a little bit
302	public	04	17	male	grade 10	can't read and write	can't read and write	rular	rom 2-4 days	no		no		2	good	high	none	none	easy	no	no							.	no	nearly every day	nearly every day	nearly every day	nearly every day	nearly every day	nearly every day	nearly every day	nearly every day	nearly every day	0	not at all	not at all	not at all	not at all	not at all	not at all	quite a bit	quite a bt	quite a bit	quite a bit
303	public	04	15	female	grade 10	can't read and write	grade 9-12	rular	rom 2-4 days	no		yes	3	5	exellent	high	>5	somewhat	very difficult	no	yes							heart disease	no	not at all	not at all	not at all	not at all	not at all	not at all	not at all	not at all	not at all	1	several days	several days	several days	several days	several days	several days	not at all	not at all	not at all	not at all
304	public	04	16	female	grade 10	grade 1-8	grade 1-8	urban	from 0-1 day	no		no		2	exellent	low	>5	somewhat	very difficult	no	no							.	yes	nearly every day	nearly every day	nearly every day	nearly every day	nearly every day	more than half days	nearly every day	more than half days	several days	3	nearly every day	nearly every day	nearly every day	nearly every day	nearly every day	nearly every day	very much	very much	very much	very much
305	public	04	17	female	grade 10	grade 1-8	can't read and write	rular	rom 2-4 days	yes	no	no		3	exellent	high	3-5	a lot	very easy	no	no							.	no	more than half the days	nearly every day	not at all	not at all	not at all	several days	more than half the days	not at all	more than half the days	3	several days	more than halfthe days	more than half days	more than half the days	not at all	several days	a little bit	a little bit	quite a bit	not at all
306	public	04	17	male	grade 10	college and above	college and avove	urban	rom 2-4 days	yes	no	no		0	very good	low	1-2	somewhat	difficult	no	yes							heart disease	no	not at all	not at all	not at all	not at all	not at all	not at all	not at all	not at all	not at all	0	not at all	not at all	not at all	not at all	not at all	not at all	not at all	not at all	not at all	not at all
307	public	04	18	female	grade 10	can't read and write	can't read and write	rular	from 0-1 day	no		no		4	good	not at all	3-5	somewhat	easy	no	no							.	yes	several days	several days	not at all	not at all	not at all	not at all	several days	several days	not at all	0	not at all	not at all	not at all	not at all	several days	several days	not at all	not at all	not at all	a little bit
308	public	04	16	male	grade 10	grade 9-12	grade 1-8	urban	rom 2-4 days	no		no		3	good	low	1-2	little	possible	no	no							.	no	not at all	several days	several days	more than half days	several days	several days	several days	several days	not at all	1	several days	several days	several days	more than half the days	several days	several days	a little bit	a little bit	not at all	some what
309	public	04	18	male	grade 10	grade 9-12	can't read and write	urban	rom 2-4 days	no		yes	2	2	poor	not at all	3-5	little	easy	no	no							.	no	not at all	not at all	not at all	not at all	not at all	not at all	not at all	several days	not at all	0	not at all	not at all	several days	not at all	several days	not at all	not at all	a little bit	a little bit	not at all
310	public	04	16	male	grade 10	grade 1-8	grade 9-12	rular	from 0-1 day	no		no		1	very poor	high	1-2	little	very difficult	no	no							.	no	several days	more than half the days	more than half days	several days	several days	more than half days	not at all	nearly every day	not at all	1	more than half the days	not at all	nearly every day	nearly every day	more than half days	several days	not at all	a little bit	somewhat	a little bit
311	public	04	17	female	grade 10	can't read and write	grade 1-8	rular	from 0-1 day	no		no		5	good	not at all	1-2	somewhat	difficult	yes	no							.	no	several days	several days	several days	not at all	more than half days	not at all	not at all	not at all	not at all	2	several days	several days	not at all	not at all	nearly every day	not at all	not at all	not at all	not at all	some what
312	public	04	16	female	grade 10	grade 9-12	grade 9-12	urban	from 0-1 day	no		no		2	very good	not at all	1-2	uncertain	possible	no	no							.	no	not at all	several days	not at all	not at all	not at all	not at all	not at all	not at all	not at all	1	several days	several days	not at all	several days	several days	several days	not at all	not at all	not at all	a little bit
313	public	04	18	female	grade 10	college and above	college and avove	urban	rom 5-7 days	no		no		11	good	not at all	>5	a lot	very easy	no	no							.	no	not at all	several days	several days	several days	several days	several days	several days	not at all	not at all	1	several days	several days	not at all	not at all	several days	not at all	not at all	not at all	a little bit	a little bit
314	public	04	18	male	grade 10	grade 1-8	can't read and write	urban	from 0-1 day	yes	yes	no		8	very good	low	3-5	somewhat	easy	no	no							.	no	several days	several days	not at all	not at all	not at all	not at all	not at all	not at all	not at all	0	not at all	several days	not at all	several days	not at all	not at all	a little bit	not at all	not at all	not at all
315	public	04	19	male	grade 10	can't read and write	can't read and write	urban	from 0-1 day	no		yes	2	7	good	high	>5	somewhat	easy	no	no							.	no	not at all	several days	several days	not at all	several days	not at all	several days	not at all	not at all	0	several days	several days	not at all	not at all	several days	several days	not at all	not at all	not at all	not at all
316	public	04	17	female	grade 10	grade 9-12	grade 9-12	urban	from 0-1 day	no		no		1	good	high	3-5	somewhat	possible	no	no							.	no	not at all	not at all	not at all	not at all	several days	not at all	not at all	not at all	not at all	0	several days	not at all	several days	not at all	several days	not at all	not at all	not at all	not at all	not at all
317	public	04	16	female	grade 10	can't read and write	can't read and write	urban	from 0-1 day	no		no		2	good	high	>5	somewhat	possible	no	no							.	no	not at all	not at all	several days	not at all	several days	not at all	not at all	not at all	not at all	1	more than half the days	several days	several days	not at all	several days	several days	not at all	quite a bt	not at all	a little bit
318	public	04	16	female	grade 10	can't read and write	can't read and write	rular	from 0-1 day	no		no		4	good	high	3-5	uncertain	very difficult	no	no							.	no	several days	several days	several days	several days	several days	several days	several days	several days	several days	1	several days	not at all	several days	not at all	not at all	several days	not at all	a little bit	not at all	quite a bit
319	public	04	19	female	grade 10	college and above	college and avove	urban	from 0-1 day	yes	yes	no		4	good	medium	3-5	uncertain	very difficult	no	no							.	no	several days	several days	several days	nearly every day	several days	several days	several days	several days	several days	1	several days	not at all	not at all	more than half the days	several days	several days	not at all	not at all	a little bit	a little bit
320	public	04	17	female	grade 10	college and above	college and avove	urban	from 0-1 day	yes	no	no		6	very good	medium	3-5	somewhat	difficult	yes	no							.	no	several days	not at all	not at all	not at all	not at all	not at all	not at all	not at all	not at all	1	several days	not at all	several days	nearly every day	several days	several days	a little bit	somewhat	quite a bit	some what
321	public	04	16	female	grade 10	college and above	can't read and write	urban	rom 2-4 days	no		no		4	very good	low	>5	a lot	easy	yes	yes	no	yes	no	no	no	no	.	no	several days	not at all	nearly every day	several days	nearly every day	nearly every day	not at all	nearly every day	not at all	3	nearly every day	nearly every day	not at all	not at all	nearly every day	not at all	somewhat	somewhat	not at all	some what
322	public	04	17	female	grade 10	grade 9-12	grade 9-12	urban	rom 2-4 days	yes	yes	yes	2	2	good	medium	1-2	a lot	very easy	no	no							.	no	not at all	several days	several days	several days	several days	not at all	several days	not at all	not at all	2	several days	several days	not at all	not at all	several days	several days	not at all	not at all	not at all	some what
323	public	04	17	male	grade 10	grade 9-12	grade 9-12	urban	rom 5-7 days	no		no		1	exellent	not at all	>5	somewhat	easy	no	no							.	no	not at all	not at all	several days	several days	not at all	not at all	not at all	not at all	not at all	0	several days	not at all	not at all	not at all	several days	several days	not at all	not at all	not at all	a little bit
324	public	04	19	female	grade 10	grade 1-8	grade 1-8	rular	from 0-1 day	yes	no	yes	1	1	exellent	high	1-2	none	very easy	yes	yes							heart disease	no	several days	nearly every day	more than half days	nearly every day	nearly every day	not at all	nearly every day	nearly every day	nearly every day	3	not at all	not at all	nearly every day	not at all	not at all	more than half days	quite a bit	not at all	a little bit	quite a bit
325	public	04	15	female	grade 10	grade 1-8	can't read and write	rular	rom 2-4 days	yes	yes	yes	8	4	good	high	3-5	somewhat	difficult	yes	no							.	no	several days	more than half the days	several days	several days	several days	nearly every day	several days	several days	nearly every day	1	more than half the days	several days	more than half days	nearly every day	several days	more than half days	very much	quite a bt	somewhat	very much
326	public	04	18	female	grade 10	grade 9-12	grade 9-12	rular	rom 2-4 days	no		no		2	very good	low	1-2	little	very easy	no	yes	yes	no	no	no	no	no	.	no	several days	several days	several days	several days	several days	several days	several days	several days	several days	1	several days	several days	several days	several days	several days	several days	not at all	not at all	not at all	not at all
327	public	04	17	male	grade 10	college and above	grade 9-12	rular	rom 2-4 days	no		no		7	poor	medium	3-5	uncertain	very difficult	no	no							.	no	several days	several days	several days	several days	several days	several days	several days	several days	not at all	1	several days	several days	several days	several days	several days	several days	not at all	not at all	not at all	not at all
328	public	04	17	female	grade 10	grade 1-8	can't read and write	rular	from 0-1 day	yes	yes	yes	1	1	good	not at all	>5	somewhat	very easy	yes	no							.	no	more than half the days	several days	nearly every day	more than half days	more than half days	several days	more than half the days	several days	more than half the days	2	more than half the days	more than halfthe days	more than half days	nearly every day	more than half days	several days	very much	somewhat	quite a bit	quite a bit
329	public	08	17	male	grade 9	college and above	college and avove	urban	from 0-1 day	no		yes	3	6	very good	high	>5	somewhat	easy	no	no							.	no	not at all	several days	nearly every day	not at all	several days	not at all	not at all	not at all	not at all	0	not at all	not at all	not at all	several days	not at all	not at all	not at all	not at all	not at all	not at all
330	public	04	16	male	grade 10	grade 9-12	grade 9-12	urban	rom 2-4 days	no		no		0	good	low	none	uncertain	possible	no	no							.	no	several days	several days	several days	several days	more than half days	several days	several days	several days	several days	1	several days	several days	more than half days	more than half the days	nearly every day	several days	quite a bit	a little bit	not at all	some what
331	public	04	16	male	grade 10	grade 1-8	grade 1-8	urban	from 0-1 day	yes	yes	no		3	good	not at all	1-2	a lot	very easy	no	no							.	no	not at all	several days	several days	several days	several days	nearly every day	several days	not at all	not at all	1	several days	not at all	more than half days	more than half the days	several days	several days	not at all	not at all	not at all	not at all
332	public	04	15	female	grade 10	grade 1-8	grade 9-12	urban	rom 2-4 days	yes	yes	yes	3	2	very good	high	>5	somewhat	very easy	no	no							.	no	not at all	several days	more than half days	not at all	more than half days	more than half days	nearly every day	several days	not at all	1	nearly every day	more than halfthe days	not at all	nearly every day	several days	not at all	not at all	a little bit	not at all	quite a bit
333	public	04	16	male	grade 10	grade 9-12	grade 1-8	urban	from 0-1 day	no		no		3	good	not at all	1-2	a lot	very easy	yes	no							.	no	not at all	several days	several days	several days	several days	several days	not at all	not at all	not at all	1	not at all	not at all	not at all	several days	several days	not at all	not at all	not at all	not at all	a little bit
334	public	04	17	male	grade 10	college and above	grade 9-12	urban	rom 2-4 days	yes	yes	no		2	good	low	1-2	uncertain	very difficult	yes	no							.	no	several days	several days	several days	more than half days	several days	not at all	several days	not at all	several days	1	not at all	not at all	several days	not at all	nearly every day	several days	not at all	not at all	not at all	a little bit
335	public	04	16	male	grade 10	grade 9-12	grade 9-12	urban	from 0-1 day	no		yes	2	6	very good	low	3-5	somewhat	easy	no	no							.	no	not at all	several days	nearly every day	not at all	several days	not at all	not at all	several days	not at all	0	not at all	not at all	several days	not at all	not at all	not at all	not at all	not at all	not at all	not at all
336	public	04	17	male	grade 10	college and above	college and avove	urban	from 0-1 day	no		no		10	good	low	>5	uncertain	very easy	yes	no							.	no	not at all	not at all	not at all	not at all	not at all	not at all	not at all	not at all	not at all	0	not at all	not at all	not at all	not at all	not at all	several days	a little bit	a little bit	a little bit	a little bit
337	public	04	19	male	grade 10	grade 9-12	grade 9-12	urban	rom 2-4 days	yes	no	no		1	good	not at all	1-2	a lot	very easy	no	no							.	no	several days	not at all	not at all	not at all	several days	not at all	not at all	not at all	not at all	0	several days	several days	not at all	not at all	several days	not at all	not at all	not at all	not at all	not at all
338	public	04	17	male	grade 10	college and above	college and avove	urban	rom 2-4 days	yes	yes	no		0	poor	low	>5	little	difficult	no	no							.	no	several days	several days	more than half days	nearly every day	nearly every day	not at all	several days	several days	not at all	0	several days	more than halfthe days	several days	not at all	several days	more than half days	not at all	not at all	not at all	not at all
339	public	04	15	male	grade 9	college and above	college and avove	urban	rom 5-7 days	no		no		1	good	not at all	1-2	uncertain	difficult	no	no							.	no	several days	several days	several days	several days	several days	nearly every day	several days	several days	several days	0	several days	several days	not at all	several days	several days	nearly every day	not at all	quite a bt	a little bit	a little bit
340	public	04	16	male	grade 9	college and above	grade 9-12	urban	rom 5-7 days	no		no		2.3	poor	high	1-2	somewhat	very difficult	no	yes		yes					.	no	several days	several days	more than half days	several days	several days	nearly every day	several days	not at all	more than half the days	2	more than half the days	more than halfthe days	more than half days	several days	more than half days	more than half days	a little bit	a little bit	not at all	a little bit
341	public	04	16	male	grade 9	can't read and write	college and avove	urban	rom 2-4 days	no		no		1	good	not at all	3-5	uncertain	possible	no	yes							mental illness	no	not at all	several days	several days	several days	not at all	several days	not at all	not at all	several days	1	several days	not at all	not at all	not at all	several days	not at all	not at all	not at all	not at all	a little bit
342	public	04	16	male	grade 9	can't read and write	grade 9-12	rular	rom 2-4 days	no		no		3	good	not at all	1-2	somewhat	possible	no	no							.	no	not at all	several days	several days	not at all	several days	not at all	not at all	not at all	not at all	0	not at all	not at all	not at all	not at all	not at all	not at all	not at all	not at all	not at all	not at all
343	public	04	15	female	grade 9	college and above	grade 9-12	urban	rom 5-7 days	yes	yes	yes	6	12	good	high	1-2	uncertain	easy	no	no							.	no	not at all	more than half the days	not at all	not at all	not at all	several days	several days	nearly every day	not at all	1	several days	more than halfthe days	nearly every day	not at all	more than half days	not at all	not at all	not at all	not at all	a little bit
344	public	04	18	male	grade 9	college and above	grade 1-8	urban	rom 2-4 days	yes	yes	no		1	poor	high	>5	none	possible	yes	no							.	no	several days	several days	several days	several days	not at all	several days	several days	several days	several days	1	nearly every day	several days	several days	nearly every day	several days	several days	a little bit	somewhat	somewhat	some what
345	public	04	16	male	grade 9	college and above	can't read and write	urban	rom 2-4 days	yes	no	no		2	good	high	1-2	none	difficult	no	no							.	no	several days	several days	several days	not at all	not at all	nearly every day	several days	several days	not at all	0	nearly every day	several days	several days	nearly every day	nearly every day	several days	a little bit	very much	not at all	a little bit
346	public	04	16	female	grade 9	grade 1-8	can't read and write	urban	rom 2-4 days	no		no		6	exellent	low	3-5	uncertain	possible	no	no							.	no	more than half the days	several days	several days	several days	not at all	several days	several days	several days	more than half the days	1	several days	several days	several days	not at all	several days	several days	not at all	a little bit	a little bit	a little bit
347	public	04	17	female	grade 9	grade 1-8	grade 1-8	urban	from 0-1 day	yes	yes	no		8	good	low	1-2	none	very easy	no	no							.	no	several days	several days	not at all	not at all	not at all	nearly every day	nearly every day	nearly every day	nearly every day	3	nearly every day	nearly every day	nearly every day	several days	nearly every day	nearly every day	quite a bit	not at all	not at all	very much
348	public	04	18	female	grade 9	grade 9-12	college and avove	urban	rom 2-4 days	yes	yes	no		2	good	low	1-2	none	very easy	no	no							.	no	several days	several days	nearly every day	not at all	not at all	nearly every day	nearly every day	nearly every day	not at all	3	nearly every day	nearly every day	nearly every day	several days	nearly every day	nearly every day	a little bit	not at all	not at all	a little bit
349	public	04	15	female	grade 9	college and above	college and avove	urban	from 0-1 day	no		no		4	good	not at all	1-2	somewhat	difficult	yes	no							.	no	several days	not at all	not at all	several days	several days	several days	not at all	not at all	several days	0	not at all	not at all	not at all	not at all	several days	not at all	not at all	a little bit	a little bit	a little bit
350	public	04	15	female	grade 9	grade 1-8	can't read and write	rular	from 0-1 day	no		yes	4	4	good	not at all	3-5	somewhat	possible	no	no							.	no	several days	not at all	not at all	not at all	several days	not at all	not at all	not at all	not at all	0	not at all	not at all	not at all	not at all	several days	several days	not at all	not at all	not at all	a little bit
351	public	04	15	female	grade 9	college and above	college and avove	urban	from 0-1 day	no		no		1.3	good	not at all	>5	a lot	easy	no	no							.	no	not at all	not at all	not at all	several days	not at all	not at all	not at all	not at all	not at all	0	not at all	not at all	not at all	not at all	several days	several days	not at all	not at all	not at all	not at all
352	public	04	16	male	grade 9	grade 1-8	grade 1-8	urban	rom 2-4 days	no		no		6	good	not at all	1-2	little	very difficult	yes	no							.	no	not at all	not at all	several days	several days	several days	not at all	more than half the days	not at all	not at all	0	several days	not at all	several days	not at all	nearly every day	not at all	not at all	not at all	a little bit	not at all
353	public	04	18	female	grade 9	grade 1-8	grade 1-8	rular	rom 2-4 days	no		no		2	exellent	high	>5	somewhat	very easy	no	no							.	no	several days	more than half the days	several days	not at all	not at all	not at all	not at all	not at all	not at all	0	not at all	not at all	several days	not at all	not at all	not at all	not at all	not at all	not at all	a little bit
354	public	04	18	female	grade 9	grade 9-12	grade 1-8	urban	rom 5-7 days	no		no		1	very good	high	1-2	none	easy	yes	no							.	no	several days	several days	several days	several days	several days	more than half days	not at all	not at all	more than half the days	0	several days	several days	several days	not at all	not at all	not at all	a little bit	a little bit	not at all	very much
355	public	04	16	female	grade 9	grade 9-12	grade 1-8	urban	rom 5-7 days	no		no		4	poor	high	1-2	uncertain	easy	no	no							.	no	several days	several days	several days	nearly every day	more than half days	more than half days	not at all	not at all	more than half the days	1	more than half the days	nearly every day	not at all	not at all	nearly every day	nearly every day	a little bit	a little bit	not at all	very much
356	public	04	16	female	grade 9	grade 9-12	grade 1-8	rular	from 0-1 day	no		yes	5	2	good	low	3-5	a lot	very easy	no	no							.	no	not at all	not at all	not at all	nearly every day	not at all	not at all	not at all	not at all	not at all	0	not at all	not at all	not at all	not at all	not at all	not at all	not at all	not at all	not at all	not at all
357	public	04	17	female	grade 9	grade 9-12	grade 1-8	urban	from 0-1 day	no		no		2	good	low	1-2	a lot	very easy	no	no							.	no	not at all	not at all	not at all	not at all	not at all	not at all	not at all	not at all	not at all	0	not at all	not at all	not at all	not at all	not at all	not at all	a little bit	not at all	not at all	not at all
358	public	04	16	female	grade 9	grade 1-8	grade 1-8	rular	from 0-1 day	no		yes	2	4	very good	not at all	>5	somewhat	very easy	yes	yes							heart disease	no	not at all	not at all	more than half days	several days	not at all	not at all	several days	several days	not at all	1	several days	several days	several days	several days	several days	several days	a little bit	a little bit	not at all	a little bit
359	public	04	15	female	grade 9	grade 1-8	grade 1-8	rular	from 0-1 day	yes	yes	yes	1	2	very good	low	3-5	somewhat	easy	no	no							.	yes	several days	several days	several days	several days	several days	several days	not at all	not at all	not at all	0	not at all	not at all	not at all	several days	several days	several days	not at all	not at all	a little bit	a little bit
360	public	04	17	female	grade 9	can't read and write	can't read and write	urban	from 0-1 day	no		yes	2	3	exellent	not at all	1-2	somewhat	difficult	no	no							.	no	not at all	not at all	several days	not at all	not at all	several days	several days	not at all	several days	0	several days	several days	several days	several days	several days	several days	not at all	not at all	not at all	a little bit
361	public	04	19	male	grade 9	college and above	can't read and write	urban	rom 5-7 days	yes	yes	yes	2	4	very good	not at all	>5	somewhat	very difficult	no	yes		yes					.	no	nearly every day	not at all	several days	not at all	not at all	not at all	not at all	several days	several days	1	more than half the days	several days	not at all	nearly every day	several days	not at all	not at all	a little bit	somewhat	a little bit
362	public	04	15	male	grade 9	can't read and write	can't read and write	rular	rom 5-7 days	yes	no	yes	3	2	good	high	1-2	little	difficult	no	no							.	yes	several days	not at all	not at all	not at all	not at all	not at all	not at all	several days	not at all	0	not at all	not at all	not at all	not at all	not at all	not at all	not at all	not at all	not at all	not at all
363	public	04	15	female	grade 9	grade 1-8	grade 1-8	rular	from 0-1 day	no		no		3	poor	medium	>5	somewhat	very easy	no	no							.	no	several days	more than half the days	several days	not at all	not at all	not at all	not at all	not at all	not at all	1	not at all	several days	several days	several days	several days	nearly every day	very much	not at all	not at all	a little bit
364	public	04	17	female	grade 9	grade 1-8	grade 1-8	rular	from 0-1 day	no		no		1	very poor	low	none	uncertain	difficult	no	no							.	no	nearly every day	several days	several days	several days	more than half days	nearly every day	more than half the days	more than half days	more than half the days	1	several days	more than halfthe days	nearly every day	nearly every day	several days	more than half days	not at all	a little bit	not at all	a little bit
365	public	04	17	male	grade 9	grade 1-8	grade 1-8	rular	from 0-1 day	no		no		8	very good	high	1-2	a lot	easy	no	no							.	no	several days	not at all	not at all	not at all	several days	several days	not at all	not at all	not at all	0	several days	not at all	several days	not at all	several days	not at all	not at all	not at all	not at all	not at all
366	public	04	15	female	grade 9	grade 9-12	grade 1-8	rular	rom 2-4 days	no		no		4	exellent	medium	>5	none	very difficult	no	no							.	no	not at all	nearly every day	not at all	not at all	not at all	not at all	not at all	not at all	not at all	0	not at all	not at all	several days	not at all	not at all	not at all	not at all	not at all	not at all	a little bit
367	public	04	15	male	grade 9	grade 1-8	grade 1-8	urban	from 0-1 day	no		no		8	good	low	3-5	uncertain	very difficult	yes	no							.	no	several days	not at all	not at all	not at all	not at all	not at all	several days	not at all	not at all	0	several days	not at all	several days	not at all	several days	not at all	not at all	not at all	not at all	not at all
368	public	04	17	female	grade 9	grade 1-8	grade 1-8	urban	from 0-1 day	no		yes	1	6	exellent	not at all	1-2	little	difficult	no	no							.	no	several days	not at all	several days	several days	not at all	not at all	several days	not at all	not at all	0	not at all	several days	not at all	not at all	several days	several days	not at all	a little bit	a little bit	a little bit
369	public	04	15	female	grade 9	grade 1-8	grade 1-8	urban	from 0-1 day	no		no		3	good	low	3-5	uncertain	possible	no	no							.	no	several days	several days	not at all	not at all	several days	several days	not at all	not at all	not at all	2	more than half the days	not at all	not at all	not at all	several days	several days	not at all	not at all	not at all	a little bit
370	public	04	16	male	grade 9	grade 9-12	grade 9-12	urban	from 0-1 day	no		yes	1	4	good	low	3-5	little	easy	no	no							.	no	several days	more than half the days	more than half days	not at all	several days	several days	several days	not at all	not at all	1	not at all	not at all	several days	several days	several days	not at all	not at all	a little bit	not at all	a little bit
371	public	04	16	male	grade 9	grade 1-8	grade 1-8	urban	rom 2-4 days	no		no		2	good	not at all	>5	somewhat	very easy	yes	no							.	no	not at all	not at all	several days	not at all	not at all	not at all	several days	not at all	not at all	0	not at all	not at all	not at all	not at all	not at all	not at all	a little bit	not at all	a little bit	not at all
372	public	04	17	female	grade 9	grade 1-8	grade 9-12	rular	rom 2-4 days	no		no		2	good	not at all	1-2	uncertain	very easy	no	no							.	no	not at all	not at all	not at all	not at all	not at all	not at all	not at all	not at all	not at all	0	not at all	not at all	not at all	not at all	not at all	not at all	not at all	not at all	not at all	not at all
373	public	04	16	female	grade 9	grade 1-8	grade 1-8	urban	rom 2-4 days	no		no		2	good	not at all	1-2	uncertain	very easy	no	no							.	no	not at all	not at all	not at all	not at all	not at all	not at all	not at all	not at all	not at all	2	more than half the days	more than halfthe days	more than half days	more than half the days	more than half days	more than half days	quite a bit	a little bit	not at all	quite a bit
374	public	04	16	female	grade 9	grade 1-8	can't read and write	rular	rom 2-4 days	no		no		4	exellent	low	>5	somewhat	difficult	no	no							.	no	not at all	not at all	not at all	not at all	not at all	not at all	not at all	not at all	not at all	0	not at all	not at all	not at all	not at all	not at all	not at all	a little bit	not at all	not at all	some what
375	public	04	15	female	grade 9	grade 1-8	grade 1-8	rular	from 0-1 day	no		yes	1	3	good	low	>5	somewhat	easy	no	no							.	no	several days	not at all	not at all	not at all	several days	not at all	several days	not at all	not at all	0	several days	several days	several days	not at all	several days	several days	not at all	a little bit	not at all	very much
376	public	04	15	female	grade 9	grade 1-8	can't read and write	rular	from 0-1 day	yes	yes	yes	1.3	1.3	good	not at all	3-5	a lot	easy	no	no							.	no	not at all	several days	several days	not at all	several days	several days	several days	not at all	several days	0	several days	not at all	several days	not at all	several days	several days	not at all	a little bit	not at all	a little bit
377	public	04	16	female	grade 9	grade 1-8	grade 9-12	urban	rom 2-4 days	no		no		6	exellent	medium	>5	none	very difficult	yes	no							.	no	not at all	nearly every day	not at all	not at all	not at all	not at all	not at all	more than half days	not at all	0	not at all	not at all	several days	not at all	not at all	not at all	not at all	not at all	not at all	a little bit
378	public	04	19	male	grade 9	college and above	college and avove	urban	rom 2-4 days	no		no		10	good	not at all	none	a lot	very easy	no	no							.	no	not at all	several days	not at all	not at all	several days	not at all	not at all	not at all	not at all	0	not at all	not at all	not at all	not at all	not at all	not at all	not at all	not at all	a little bit	not at all
379	public	04	15	female	grade 9	grade 9-12	grade 9-12	rular	rom 2-4 days	no		no		2	good	low	>5	a lot	very easy	no	no							.	no	not at all	several days	more than half days	not at all	not at all	not at all	several days	not at all	not at all	0	several days	not at all	several days	several days	several days	several days	not at all	not at all	not at all	not at all
380	public	04	16	male	grade 9	college and above	grade 9-12	urban	rom 5-7 days	yes	no	no		3	exellent	high	>5	somewhat	very easy	yes	no							.	no	several days	several days	not at all	more than half days	not at all	several days	several days	not at all	not at all	0	several days	not at all	not at all	more than half the days	nearly every day	more than half days	not at all	somewhat	not at all	not at all
381	public	04	18	male	grade 9	grade 1-8	grade 9-12	rular	from 0-1 day	no		yes	4	8	very good	low	1-2	uncertain	possible	no	no							.	no	several days	more than half the days	not at all	not at all	not at all	nearly every day	nearly every day	nearly every day	not at all	0	not at all	not at all	nearly every day	not at all	nearly every day	nearly every day	somewhat	not at all	a little bit	some what
382	public	04	16	male	grade 9	grade 9-12	grade 9-12	urban	from 0-1 day	no		yes	2	4	good	not at all	1-2	little	possible	yes	no							.	no	several days	not at all	several days	several days	several days	several days	several days	not at all	not at all	1	several days	several days	not at all	not at all	not at all	several days	a little bit	not at all	not at all	very much
383	public	04	16	male	grade 9	grade 9-12	grade 9-12	urban	from 0-1 day	no		no		4	good	not at all	>5	uncertain	very difficult	yes	no							.	no	several days	several days	nearly every day	not at all	several days	several days	not at all	not at all	several days	1	several days	several days	several days	several days	several days	several days	a little bit	a little bit	a little bit	quite a bit
384	public	04	16	male	grade 9	college and above	grade 9-12	urban	from 0-1 day	no		no		4	good	not at all	none	a lot	very difficult	no	no							.	no	not at all	more than half the days	several days	nearly every day	not at all	not at all	several days	several days	not at all	0	not at all	not at all	nearly every day	not at all	not at all	several days	a little bit	not at all	not at all	not at all
385	public	04	17	male	grade 9	grade 1-8	can't read and write	urban	rom 2-4 days	no		yes	3	4	poor	low	>5	somewhat	very easy	yes	no							.	no	several days	several days	several days	more than half days	not at all	several days	more than half the days	not at all	not at all	1	several days	several days	several days	more than half the days	nearly every day	several days	not at all	somewhat	not at all	not at all
386	public	04	15	male	grade 12	college and above	grade 1-8	rular	from 0-1 day	no		no		3	good	not at all	none	a lot	very easy	no	no							.	no	not at all	more than half the days	several days	nearly every day	not at all	several days	several days	several days	not at all	0	not at all	not at all	nearly every day	several days	not at all	not at all	a little bit	not at all	not at all	not at all
387	public	04	15	female	grade 9	can't read and write	can't read and write	urban	rom 2-4 days	yes	yes	yes	2	2	good	high	1-2	a lot	very difficult	no	no							.	no	not at all	several days	not at all	not at all	not at all	several days	not at all	not at all	not at all	0	several days	not at all	not at all	not at all	several days	several days	not at all	not at all	not at all	not at all
388	public	04	15	female	grade 9	grade 9-12	grade 9-12	urban	rom 5-7 days	yes	yes	yes	2	2	good	high	1-2	somewhat	very easy	no	no							.	no	not at all	several days	not at all	not at all	not at all	several days	not at all	not at all	not at all	0	several days	not at all	not at all	not at all	several days	not at all	not at all	not at all	not at all	a little bit
389	public	04	15	female	grade 9	grade 9-12	can't read and write	urban	from 0-1 day	yes	no	no		3	good	low	1-2	little	difficult	no	no							.	no	nearly every day	several days	not at all	more than half days	several days	more than half days	not at all	more than half days	not at all	0	several days	several days	more than half days	not at all	several days	more than half days	not at all	not at all	not at all	not at all
390	public	04	15	female	grade 9	can't read and write	can't read and write	rular	from 0-1 day	no		no		3	very poor	low	none	a lot	difficult	no	no							.	no	nearly every day	several days	several days	more than half days	more than half days	several days	more than half the days	not at all	not at all	0	more than half the days	nearly every day	more than half days	more than half the days	more than half days	more than half days	not at all	a little bit	very much	a little bit
391	public	04	15	male	grade 9	grade 1-8	grade 1-8	rular	from 0-1 day	no		yes	3	8	very good	high	1-2	a lot	easy	no	no							.	no	several days	not at all	not at all	not at all	several days	not at all	not at all	not at all	not at all	0	several days	not at all	several days	several days	several days	not at all	not at all	not at all	not at all	not at all
392	public	04	17	female	grade 9	grade 9-12	grade 9-12	urban	from 0-1 day	no		no		2	poor	low	none	uncertain	difficult	yes	no							.	no	several days	several days	several days	several days	more than half days	more than half days	more than half the days	more than half days	more than half the days	1	more than half the days	more than halfthe days	not at all	more than half the days	more than half days	more than half days	not at all	a little bit	not at all	quite a bit
393	public	04	17	female	grade 9	grade 9-12	grade 9-12	urban	from 0-1 day	no		no		1	good	high	none	uncertain	difficult	yes	no							.	no	several days	not at all	several days	not at all	not at all	not at all	not at all	not at all	several days	0	several days	not at all	not at all	not at all	several days	not at all	not at all	not at all	not at all	a little bit
394	public	04	17	female	grade 9	grade 9-12	grade 9-12	urban	rom 2-4 days	yes	no	no		5	good	low	1-2	none	very easy	no	no							.	no	several days	several days	several days	nearly every day	not at all	more than half days	nearly every day	not at all	not at all	3	nearly every day	nearly every day	nearly every day	several days	nearly every day	nearly every day	a little bit	not at all	a little bit	a little bit
395	public	04	16	female	grade 9	grade 1-8	grade 9-12	urban	rom 5-7 days	no		no		12	good	high	3-5	little	easy	yes	yes							heart disease	no	several days	several days	not at all	several days	several days	several days	several days	several days	several days	1	several days	several days	several days	several days	several days	several days	a little bit	a little bit	a little bit	a little bit
396	public	04	15	female	grade 9	grade 1-8	grade 1-8	urban	rom 5-7 days	no		yes	3	6	exellent	high	>5	somewhat	very easy	no	no							.	no	not at all	not at all	several days	not at all	not at all	not at all	not at all	not at all	not at all	0	not at all	not at all	not at all	not at all	not at all	not at all	not at all	a little bit	not at all	a little bit
397	public	04	19	female	grade 10	can't read and write	grade 1-8	rular	from 0-1 day	no		no		5	good	not at all	1-2	somewhat	easy	no	no							.	no	not at all	several days	several days	not at all	not at all	several days	several days	not at all	not at all	0	several days	not at all	not at all	not at all	several days	not at all	a little bit	not at all	not at all	a little bit
398	public	04	16	female	grade 9	grade 9-12	grade 9-12	rular	rom 2-4 days	yes	no	yes	3	6	exellent	high	3-5	little	possible	no	no							.	no	several days	several days	not at all	several days	several days	several days	several days	more than half days	more than half the days	1	several days	several days	not at all	not at all	several days	several days	not at all	somewhat	not at all	not at all
399	public	04	16	female	grade 9	grade 9-12	grade 9-12	urban	from 0-1 day	no		no		0	poor	high	1-2	little	difficult	yes	no							.	no	several days	not at all	not at all	not at all	not at all	not at all	not at all	not at all	not at all	0	not at all	not at all	not at all	not at all	not at all	not at all	not at all	a little bit	not at all	a little bit
400	public	04	15	female	grade 9	grade 9-12	grade 1-8	urban	from 0-1 day	no		no		4	very good	not at all	3-5	uncertain	difficult	no	yes							heart disease	no	several days	several days	not at all	not at all	not at all	not at all	not at all	not at all	not at all	1	several days	several days	several days	not at all	several days	several days	a little bit	not at all	somewhat	some what
401	public	04	16	female	grade 9	grade 9-12	grade 1-8	urban	from 0-1 day	no		no		4	very good	not at all	3-5	uncertain	very difficult	no	no							.	no	not at all	several days	several days	not at all	not at all	several days	not at all	not at all	not at all	0	not at all	not at all	several days	not at all	several days	several days	a little bit	a little bit	not at all	some what
402	public	04	16	female	grade 9	grade 1-8	grade 1-8	urban	rom 5-7 days	no		no		7	exellent	not at all	3-5	a lot	very easy	no	no							.	no	several days	more than half the days	more than half days	not at all	nearly every day	not at all	several days	not at all	not at all	0	several days	several days	not at all	not at all	nearly every day	not at all	quite a bit	very much	not at all	very much
403	public	04	19	male	grade 9	grade 9-12	can't read and write	urban	from 0-1 day	no		yes	2	1	good	not at all	1-2	somewhat	very difficult	no	no							.	no	not at all	not at all	not at all	not at all	not at all	not at all	several days	not at all	not at all	0	not at all	not at all	not at all	not at all	several days	not at all	a little bit	a little bit	not at all	a little bit
404	public	04	15	male	grade 9	college and above	college and avove	rular	rom 5-7 days	no		yes	3	4	poor	high	1-2	somewhat	very easy	no	no							.	no	several days	several days	not at all	not at all	several days	not at all	not at all	several days	not at all	1	nearly every day	more than halfthe days	not at all	not at all	several days	nearly every day	a little bit	not at all	not at all	some what
405	public	04	19	male	grade 9	grade 1-8	can't read and write	urban	from 0-1 day	no		no		4	good	low	>5	a lot	easy	yes	yes							heart disease	no	several days	not at all	not at all	nearly every day	nearly every day	several days	not at all	nearly every day	not at all	3	several days	nearly every day	nearly every day	not at all	nearly every day	several days	not at all	not at all	not at all	a little bit
406	public	04	15	female	grade 9	grade 9-12	grade 1-8	urban	from 0-1 day	yes	no	yes	3	1	good	high	3-5	uncertain	possible	yes	no							.	no	several days	several days	not at all	several days	not at all	not at all	not at all	not at all	several days	0	not at all	not at all	not at all	not at all	not at all	not at all	a little bit	not at all	not at all	a little bit
407	public	04	15	female	grade 9	grade 9-12	grade 1-8	urban	from 0-1 day	no		no		2	good	low	>5	somewhat	very easy	no	yes							heart disease	no	several days	several days	more than half days	nearly every day	several days	not at all	more than half the days	more than half days	more than half the days	1	several days	more than halfthe days	several days	several days	more than half days	more than half days	not at all	not at all	a little bit	some what
408	public	04	16	female	grade 9	grade 1-8	can't read and write	urban	rom 2-4 days	yes	yes	no		2	good	high	1-2	none	difficult	no	no							.	no	several days	several days	not at all	not at all	several days	not at all	several days	not at all	not at all	1	several days	not at all	several days	not at all	several days	several days	not at all	a little bit	not at all	very much
409	public	04	15	female	grade 9	college and above	college and avove	urban	rom 5-7 days	yes	no	yes	0.5	2	good	low	1-2	somewhat	difficult	no	yes					yes		.	no	several days	not at all	several days	not at all	several days	not at all	several days	not at all	more than half the days	2	nearly every day	nearly every day	several days	not at all	nearly every day	not at all	not at all	not at all	not at all	a little bit
410	public	04	15	male	grade 9	can't read and write	can't read and write	rular	rom 2-4 days	yes	yes	no		4	exellent	medium	3-5	somewhat	very difficult	yes	no							.	no	several days	not at all	not at all	not at all	several days	several days	not at all	not at all	not at all	1	not at all	not at all	not at all	several days	several days	not at all	a little bit	not at all	not at all	a little bit
411	public	04	15	male	grade 9	grade 1-8	grade 1-8	rular	rom 2-4 days	no		no		4	very good	high	>5	uncertain	difficult	yes	no							.	no	more than half the days	more than half the days	more than half days	not at all	several days	not at all	not at all	not at all	not at all	2	more than half the days	several days	several days	not at all	not at all	several days	not at all	not at all	quite a bit	not at all
412	public	04	18	male	grade 9	grade 1-8	grade 1-8	rular	rom 2-4 days	yes	yes	no		4	good	high	none	little	very difficult	no	no							.	no	more than half the days	several days	more than half days	several days	several days	nearly every day	more than half the days	not at all	not at all	3	more than half the days	more than halfthe days	nearly every day	nearly every day	more than half days	nearly every day	not at all	not at all	not at all	some what
413	public	04	15	male	grade 9	grade 1-8	grade 9-12	urban	rom 2-4 days	no		no		3	exellent	medium	>5	a lot	easy	no	no							.	no	several days	not at all	not at all	several days	not at all	several days	not at all	not at all	several days	0	not at all	not at all	several days	not at all	several days	several days	not at all	a little bit	not at all	quite a bit
414	public	04	19	female	grade 9	grade 9-12	grade 9-12	urban	from 0-1 day	no		no		6	exellent	not at all	1-2	somewhat	easy	no	no							.	no	not at all	not at all	not at all	not at all	not at all	not at all	not at all	not at all	not at all	0	not at all	not at all	not at all	not at all	not at all	not at all	not at all	not at all	not at all	not at all
415	public	04	16	female	grade 9	grade 1-8	grade 1-8	rular	rom 2-4 days	no		no		6	good	not at all	1-2	somewhat	very difficult	no	no							.	no	not at all	not at all	nearly every day	not at all	nearly every day	not at all	not at all	not at all	not at all	0	several days	several days	several days	not at all	not at all	several days	not at all	not at all	not at all	not at all
416	public	04	16	male	grade 9	grade 1-8	grade 9-12	rular	rom 2-4 days	no		no		1	good	not at all	>5	little	easy	no	no							.	no	not at all	not at all	not at all	not at all	not at all	not at all	not at all	not at all	not at all	0	not at all	not at all	not at all	not at all	not at all	not at all	not at all	not at all	not at all	not at all
417	public	04	17	male	grade 9	college and above	grade 1-8	urban	rom 5-7 days	no		no		1.3	poor	not at all	1-2	little	difficult	no	no							.	no	nearly every day	nearly every day	several days	not at all	not at all	not at all	not at all	not at all	nearly every day	0	not at all	not at all	not at all	not at all	not at all	nearly every day	not at all	not at all	not at all	quite a bit
418	public	04	16	male	grade 9	grade 9-12	can't read and write	urban	rom 5-7 days	no		yes	1.3	4	exellent	low	>5	a lot	very easy	no	no							.	no	not at all	not at all	not at all	not at all	not at all	several days	not at all	not at all	not at all	0	not at all	not at all	not at all	not at all	not at all	several days	a little bit	not at all	not at all	not at all
419	public	04	15	male	grade 9	college and above	grade 9-12	urban	rom 5-7 days	no		yes	2	2	very good	high	>5	a lot	easy	yes	yes							HIV	no	not at all	not at all	nearly every day	nearly every day	nearly every day	nearly every day	nearly every day	not at all	not at all	0	nearly every day	several days	nearly every day	nearly every day	nearly every day	nearly every day	not at all	very much	not at all	some what
420	public	04	16	female	grade 9	can't read and write	grade 1-8	rular	rom 2-4 days	no		no		4	good	low	1-2	somewhat	easy	no	no							.	no	several days	several days	not at all	several days	several days	several days	several days	not at all	several days	1	not at all	not at all	not at all	not at all	several days	not at all	not at all	not at all	not at all	not at all
421	public	04	16	male	grade 9	college and above	college and avove	urban	rom 2-4 days	no		yes	1	4	very good	high	1-2	uncertain	possible	no	no							.	no	not at all	nearly every day	several days	nearly every day	not at all	not at all	nearly every day	not at all	not at all	0	several days	not at all	not at all	more than half the days	nearly every day	several days	not at all	somewhat	a little bit	not at all
422	public	04	15	female	grade 9	can't read and write	can't read and write	rular	rom 2-4 days	no		no		1	poor	low	1-2	somewhat	easy	no	no							.	no	several days	not at all	several days	nearly every day	several days	more than half days	more than half the days	several days	not at all	1	not at all	nearly every day	several days	several days	nearly every day	nearly every day	a little bit	a little bit	a little bit	a little bit
423	public	04	16	female	grade 9	can't read and write	can't read and write	rular	rom 5-7 days	no		no		8	very good	low	1-2	somewhat	easy	yes	no							.	yes	nearly every day	several days	nearly every day	not at all	nearly every day	nearly every day	nearly every day	more than half days	several days	3	more than half the days	nearly every day	nearly every day	several days	several days	several days	a little bit	somewhat	not at all	quite a bit
424	public	04	15	female	grade 9	can't read and write	can't read and write	urban	from 0-1 day	no		no		2	very good	low	>5	somewhat	easy	no	no							.	no	not at all	not at all	not at all	not at all	not at all	not at all	not at all	not at all	not at all	0	several days	not at all	not at all	not at all	not at all	not at all	not at all	not at all	not at all	some what
425	public	04	16	female	grade 9	can't read and write	can't read and write	rular	rom 2-4 days	no		no		2	good	low	>5	somewhat	easy	no	no							.	no	not at all	not at all	not at all	not at all	not at all	not at all	not at all	not at all	not at all	0	not at all	not at all	not at all	not at all	not at all	not at all	not at all	not at all	not at all	not at all
426	public	04	18	female	grade 9	can't read and write	can't read and write	urban	rom 2-4 days	no		no		3	good	high	1-2	somewhat	easy	no	yes							heart disease	no	not at all	several days	not at all	several days	not at all	several days	several days	several days	several days	1	several days	several days	several days	several days	several days	several days	not at all	not at all	not at all	not at all
427	public	04	16	female	grade 9	college and above	grade 1-8	urban	rom 2-4 days	no		no		2	good	not at all	>5	somewhat	easy	no	no							.	no	not at all	not at all	not at all	not at all	not at all	not at all	not at all	not at all	not at all	0	not at all	not at all	not at all	not at all	several days	not at all	not at all	not at all	not at all	a little bit
428	public	04	15	female	grade 9	grade 1-8	grade 9-12	urban	rom 2-4 days	yes	yes	no		6	good	high	>5	somewhat	possible	no	no							.	no	not at all	not at all	not at all	not at all	several days	several days	not at all	not at all	not at all	0	several days	not at all	not at all	several days	more than half days	several days	not at all	not at all	not at all	a little bit
429	public	04	16	male	grade 9	grade 1-8	grade 1-8	rular	rom 5-7 days	no		yes	2	6	good	high	>5	somewhat	difficult	no	no							.	no	not at all	not at all	several days	not at all	not at all	not at all	several days	not at all	not at all	0	several days	several days	not at all	not at all	not at all	not at all	not at all	not at all	not at all	some what
430	public	04	17	female	grade 9	college and above	grade 9-12	urban	rom 5-7 days	yes	yes	no		10	good	not at all	1-2	uncertain	difficult	no	no							.	no	several days	more than half the days	several days	several days	several days	several days	not at all	several days	several days	1	several days	not at all	several days	not at all	not at all	several days	not at all	not at all	a little bit	a little bit
431	public	04	17	female	grade 9	can't read and write	can't read and write	rular	rom 2-4 days	no		no		3	poor	low	none	none	difficult	no	no							.	no	several days	several days	not at all	more than half days	several days	several days	not at all	nearly every day	several days	1	several days	several days	more than half days	nearly every day	several days	more than half days	not at all	not at all	not at all	not at all
432	public	04	15	female	grade 9	grade 9-12	can't read and write	urban	rom 2-4 days	yes	yes	no		0	good	low	1-2	a lot	very difficult	no	no							.	no	several days	more than half the days	several days	not at all	several days	nearly every day	not at all	not at all	several days	1	nearly every day	more than halfthe days	several days	not at all	several days	several days	a little bit	not at all	not at all	very much
433	public	04	15	female	grade 9	grade 1-8	can't read and write	rular	rom 2-4 days	yes	yes	no		0	good	low	1-2	a lot	very difficult	no	no							.	no	several days	not at all	not at all	not at all	several days	not at all	not at all	not at all	several days	0	nearly every day	nearly every day	nearly every day	not at all	not at all	not at all	a little bit	not at all	a little bit	very much
434	public	04	17	female	grade 9	college and above	grade 9-12	urban	rom 2-4 days	yes	yes	no		0	good	low	1-2	a lot	very difficult	no	no							.	no	several days	more than half the days	several days	not at all	several days	nearly every day	not at all	not at all	several days	1	nearly every day	more than halfthe days	several days	not at all	several days	several days	a little bit	not at all	not at all	very much
435	public	04	17	female	grade 9	can't read and write	can't read and write	rular	rom 2-4 days	no		no		3	good	not at all	>5	little	easy	no	no							.	no	several days	not at all	not at all	not at all	not at all	not at all	not at all	not at all	not at all	1	not at all	several days	not at all	several days	several days	several days	a little bit	a little bit	not at all	not at all
436	public	04	16	female	grade 9	grade 1-8	grade 1-8	urban	from 0-1 day	no		no		8	exellent	low	1-2	somewhat	easy	no	no							.	no	not at all	not at all	not at all	not at all	not at all	not at all	not at all	not at all	not at all	0	not at all	not at all	not at all	not at all	not at all	not at all	not at all	not at all	not at all	not at all
437	public	04	16	female	grade 9	grade 1-8	can't read and write	rular	from 0-1 day	no		no		14	exellent	low	1-2	somewhat	easy	no	no							.	no	not at all	not at all	not at all	not at all	not at all	not at all	not at all	not at all	not at all	0	not at all	not at all	not at all	not at all	not at all	not at all	not at all	not at all	not at all	not at all
438	public	04	18	male	grade 9	can't read and write	can't read and write	rular	rom 2-4 days	no		no		4	poor	high	none	uncertain	very easy	no	no							.	no	more than half the days	nearly every day	not at all	more than half days	not at all	nearly every day	more than half the days	nearly every day	more than half the days	2	not at all	more than halfthe days	more than half days	nearly every day	not at all	more than half days	not at all	not at all	not at all	not at all
439	public	04	16	female	grade 9	grade 9-12	college and avove	urban	rom 2-4 days	no		no		4	very good	high	1-2	somewhat	difficult	no	no							.	no	not at all	not at all	not at all	not at all	not at all	several days	nearly every day	several days	not at all	0	several days	not at all	several days	not at all	not at all	not at all	not at all	not at all	not at all	a little bit
440	public	04	16	female	grade 9	grade 9-12	can't read and write	rular	from 0-1 day	yes	yes	yes	3	5	good	low	1-2	somewhat	possible	no	no							.	no	not at all	several days	several days	more than half days	nearly every day	not at all	nearly every day	not at all	not at all	3	not at all	several days	not at all	not at all	several days	not at all	somewhat	not at all	not at all	not at all
441	public	04	17	female	grade 9	grade 1-8	can't read and write	rular	from 0-1 day	yes	no	yes	1	2	good	low	1-2	none	difficult	no	no							.	no	not at all	several days	not at all	more than half days	more than half days	not at all	nearly every day	not at all	not at all	3	more than half the days	several days	not at all	not at all	not at all	nearly every day	not at all	not at all	not at all	not at all
442	public	04	17	female	grade 9	grade 1-8	grade 1-8	rular	from 0-1 day	yes	no	yes	1	2	good	low	1-2	little	difficult	no	no							.	no	not at all	several days	several days	more than half days	nearly every day	not at all	nearly every day	not at all	not at all	0	nearly every day	several days	not at all	not at all	not at all	nearly every day	not at all	not at all	not at all	not at all
443	public	04	16	female	grade 12	grade 9-12	grade 1-8	rular	rom 2-4 days	no		no		4	very good	high	1-2	somewhat	difficult	no	no							.	no	not at all	not at all	not at all	not at all	not at all	several days	nearly every day	several days	not at all	0	several days	not at all	several days	not at all	not at all	not at all	not at all	not at all	not at all	a little bit
444	public	04	16	male	grade 9	grade 1-8	grade 1-8	urban	rom 2-4 days	yes	yes	no		0	good	medium	>5	somewhat	easy	no	no							.	no	not at all	several days	not at all	not at all	not at all	several days	not at all	not at all	not at all	0	several days	several days	not at all	not at all	several days	several days	not at all	a little bit	a little bit	not at all
445	public	04	16	male	grade 9	college and above	college and avove	urban	rom 2-4 days	yes	no	no		2	good	low	1-2	a lot	easy	no	no							.	no	not at all	more than half the days	several days	nearly every day	not at all	not at all	more than half the days	several days	not at all	1	more than half the days	several days	several days	not at all	several days	not at all	not at all	a little bit	not at all	some what
446	public	04	17	female	grade 9	can't read and write	can't read and write	rular	from 0-1 day	no		no		4	exellent	high	>5	none	possible	no	no							.	no	not at all	several days	several days	not at all	several days	several days	several days	not at all	not at all	0	several days	several days	not at all	several days	several days	several days	a little bit	not at all	not at all	a little bit
447	public	04	16	female	grade 9	college and above	college and avove	urban	rom 2-4 days	no		yes	1	6	good	low	1-2	somewhat	possible	no	no							.	no	not at all	not at all	not at all	not at all	not at all	not at all	not at all	not at all	not at all	0	not at all	not at all	not at all	not at all	not at all	not at all	not at all	not at all	not at all	not at all
448	public	04	16	male	grade 9	can't read and write	can't read and write	rular	rom 2-4 days	yes	no	no		4	very good	medium	3-5	a lot	easy	no	no							.	no	not at all	not at all	several days	not at all	not at all	not at all	several days	not at all	not at all	1	several days	not at all	several days	several days	several days	several days	not at all	not at all	not at all	a little bit
449	public	04	17	female	grade 9	grade 9-12	grade 9-12	urban	from 0-1 day	yes	no	no		2	good	low	3-5	uncertain	very difficult	no	yes		yes					.	no	not at all	several days	not at all	not at all	several days	not at all	not at all	more than half days	not at all	1	several days	not at all	not at all	not at all	several days	several days	very much	somewhat	not at all	a little bit
450	public	04	18	female	grade 9	grade 1-8	can't read and write	urban	from 0-1 day	no		yes	1	3	good	low	>5	little	difficult	no	yes							heart disease	no	nearly every day	several days	several days	several days	several days	nearly every day	not at all	several days	not at all	1	more than half the days	several days	not at all	not at all	nearly every day	several days	not at all	a little bit	a little bit	a little bit
451	public	04	16	female	grade 9	grade 9-12	grade 9-12	urban	from 0-1 day	yes	no	no		3	good	not at all	3-5	somewhat	very difficult	yes	yes							heart disease	no	not at all	not at all	several days	not at all	not at all	not at all	several days	not at all	not at all	0	not at all	several days	not at all	not at all	several days	not at all	not at all	not at all	not at all	a little bit
452	public	04	15	male	grade 9	college and above	college and avove	urban	rom 2-4 days	no		no		2	good	low	1-2	uncertain	difficult	no	no							.	no	not at all	more than half the days	several days	more than half days	more than half days	not at all	more than half the days	several days	not at all	1	more than half the days	several days	several days	not at all	several days	not at all	not at all	a little bit	not at all	some what
453	public	04	16	female	grade 9	grade 9-12	grade 1-8	urban	rom 2-4 days	yes	no	yes	3	6	very good	not at all	1-2	somewhat	very easy	no	yes							heart disease	no	several days	not at all	not at all	several days	several days	several days	several days	not at all	not at all	0	not at all	not at all	several days	nearly every day	not at all	several days	not at all	not at all	quite a bit	quite a bit
454	public	04	16	female	grade 9	can't read and write	can't read and write	rular	from 0-1 day	no		no		3	exellent	high	>5	none	possible	no	no							.	no	not at all	several days	several days	more than half days	not at all	not at all	more than half the days	several days	not at all	0	not at all	several days	several days	not at all	several days	not at all	not at all	not at all	not at all	not at all
455	public	04	17	female	grade 9	can't read and write	can't read and write	rular	from 0-1 day	no		no		2.5	exellent	high	>5	somewhat	difficult	no	no							.	no	not at all	not at all	several days	more than half days	nearly every day	not at all	several days	not at all	not at all	2	nearly every day	several days	several days	several days	several days	not at all	not at all	not at all	a little bit	some what
456	public	04	17	female	grade 9	can't read and write	can't read and write	rular	from 0-1 day	no		no		2	very good	high	>5	somewhat	difficult	no	no							.	no	not at all	not at all	several days	more than half days	nearly every day	not at all	several days	not at all	not at all	2	nearly every day	several days	several days	several days	several days	not at all	not at all	not at all	somewhat	some what
457	public	04	15	male	grade 9	college and above	college and avove	rular	rom 2-4 days	no		no		1	very good	low	1-2	a lot	very easy	yes	no							.	no	not at all	several days	not at all	several days	not at all	several days	not at all	not at all	not at all	1	not at all	not at all	not at all	several days	not at all	several days	not at all	not at all	a little bit	not at all
458	public	04	15	male	grade 9	college and above	college and avove	urban	rom 2-4 days	no		no		14	exellent	high	3-5	a lot	easy	no	no							.	no	not at all	not at all	several days	not at all	not at all	not at all	several days	not at all	not at all	0	not at all	not at all	several days	not at all	several days	more than half days	not at all	not at all	a little bit	not at all
459	public	04	17	female	grade 9	college and above	grade 9-12	urban	from 0-1 day	yes	yes	no		4	very good	low	1-2	somewhat	easy	no	no							.	no	not at all	not at all	not at all	not at all	not at all	not at all	not at all	not at all	not at all	0	not at all	not at all	not at all	not at all	not at all	not at all	not at all	not at all	not at all	not at all
461	public	04	15	female	grade 9	college and above	grade 9-12	rular	from 0-1 day	no		no		4	very good	low	>5	somewhat	possible	no	no							.	no	not at all	several days	not at all	not at all	not at all	not at all	several days	not at all	not at all	0	not at all	not at all	several days	not at all	not at all	not at all	not at all	not at all	not at all	some what
462	public	04	16	female	grade 9	college and above	grade 9-12	urban	from 0-1 day	no		no		3	good	medium	1-2	uncertain	possible	no	no							.	no	nearly every day	more than half the days	not at all	several days	several days	nearly every day	more than half the days	not at all	nearly every day	3	nearly every day	nearly every day	several days	several days	not at all	nearly every day	not at all	a little bit	not at all	very much
463	public	04	17	female	grade 9	grade 1-8	grade 1-8	urban	from 0-1 day	no		no		4	exellent	low	>5	a lot	possible	no	no							.	no	not at all	nearly every day	several days	several days	not at all	not at all	not at all	not at all	not at all	0	not at all	not at all	not at all	not at all	not at all	not at all	a little bit	a little bit	not at all	not at all
464	public	04	15	female	grade 9	college and above	grade 9-12	urban	from 0-1 day	no		no		4	exellent	not at all	>5	a lot	possible	no	no							.	no	not at all	nearly every day	several days	several days	several days	not at all	not at all	not at all	not at all	0	not at all	not at all	not at all	not at all	not at all	not at all	a little bit	a little bit	not at all	some what
465	public	04	16	female	grade 9	can't read and write	can't read and write	rular	from 0-1 day	no		no		2.3	very good	high	>5	somewhat	difficult	no	no							.	no	not at all	not at all	more than half days	not at all	nearly every day	not at all	several days	not at all	not at all	2	nearly every day	not at all	several days	not at all	not at all	several days	not at all	not at all	a little bit	a little bit
466	public	04	17	female	grade 9	grade 1-8	grade 1-8	rular	from 0-1 day	no		no		4	good	not at all	3-5	somewhat	very easy	no	no							.	no	not at all	several days	several days	not at all	not at all	several days	several days	not at all	not at all	1	not at all	not at all	several days	several days	not at all	several days	not at all	not at all	not at all	a little bit
467	public	04	16	male	grade 9	college and above	grade 9-12	urban	rom 5-7 days	no		no		2	good	not at all	>5	a lot	possible	no	no							.	no	not at all	not at all	not at all	several days	not at all	not at all	not at all	not at all	not at all	1	not at all	not at all	not at all	not at all	not at all	not at all	a little bit	not at all	not at all	not at all
468	public	04	17	male	grade 9	grade 1-8	grade 1-8	rular	rom 2-4 days	yes	yes	yes	3	12	good	high	none	none	possible	no	no							.	yes	not at all	nearly every day	not at all	several days	several days	more than half days	nearly every day	not at all	more than half the days	0	not at all	several days	more than half days	several days	not at all	not at all	not at all	not at all	not at all	not at all
469	public	04	17	male	grade 9	grade 1-8	grade 1-8	urban	rom 2-4 days	yes	yes	no		1	poor	not at all	>5	none	very difficult	no	no							.	no	not at all	several days	several days	several days	several days	nearly every day	several days	several days	not at all	0	not at all	not at all	not at all	not at all	several days	not at all	not at all	not at all	not at all	a little bit
470	public	04	18	female	grade 9	can't read and write	can't read and write	rular	from 0-1 day	no		no		6	very good	not at all	1-2	uncertain	very easy	yes	no							.	no	not at all	not at all	not at all	not at all	not at all	not at all	not at all	not at all	several days	1	not at all	several days	several days	several days	several days	not at all	not at all	not at all	not at all	not at all
471	public	04	17	female	grade 9	college and above	college and avove	urban	from 0-1 day	no		yes	2	4	good	not at all	1-2	uncertain	very easy	yes	no							.	no	not at all	not at all	not at all	several days	not at all	not at all	not at all	not at all	not at all	0	not at all	not at all	not at all	not at all	not at all	not at all	not at all	not at all	not at all	not at all
472	public	04	16	male	grade 9	grade 9-12	grade 9-12	urban	rom 2-4 days	no		no		6	exellent	low	>5	somewhat	possible	no	no							.	no	not at all	several days	several days	several days	not at all	not at all	not at all	not at all	not at all	0	not at all	not at all	not at all	several days	several days	not at all	not at all	not at all	not at all	not at all
473	public	04	18	male	grade 9	grade 9-12	grade 9-12	rular	from 0-1 day	no		no		2	good	high	none	somewhat	very easy	yes	yes	yes						heart disease	no	more than half the days	not at all	not at all	nearly every day	not at all	not at all	not at all	not at all	not at all	0	not at all	several days	several days	several days	several days	not at all	not at all	not at all	not at all	not at all
474	public	04	16	female	grade 9	grade 9-12	can't read and write	urban	rom 2-4 days	no		no		3	very good	low	1-2	uncertain	very difficult	yes	no							.	no	several days	more than half the days	nearly every day	not at all	several days	nearly every day	several days	several days	nearly every day	2	nearly every day	several days	nearly every day	several days	not at all	more than half days	not at all	not at all	a little bit	some what
475	public	04	17	male	grade 9	college and above	grade 1-8	urban	from 0-1 day	yes	yes	no		3	very good	medium	1-2	somewhat	easy	no	yes	no	no	yes	no	no	no	.	no	several days	not at all	several days	not at all	not at all	nearly every day	not at all	not at all	several days	1	several days	not at all	not at all	several days	several days	not at all	not at all	not at all	not at all	a little bit
476	public	04	18	male	grade 9	grade 1-8	can't read and write	rular	from 0-1 day	yes	yes	no		4	poor	not at all	1-2	uncertain	very difficult	no	no							.	yes	not at all	several days	nearly every day	not at all	not at all	several days	not at all	not at all	not at all	0	more than half the days	nearly every day	more than half days	not at all	nearly every day	several days	not at all	not at all	not at all	some what
477	public	04	18	male	grade 9	college and above	college and avove	rular	from 0-1 day	yes	yes	yes	1	0	exellent	high	3-5	little	easy	no	no							.	no	not at all	not at all	not at all	not at all	not at all	not at all	not at all	not at all	not at all	0	not at all	not at all	not at all	not at all	not at all	not at all	not at all	not at all	not at all	not at all
478	public	04	16	male	grade 9	college and above	college and avove	urban	rom 2-4 days	yes	yes	no		1	good	high	none	a lot	very difficult	yes	yes	no	no	no	no	no	no	heart disease	no	nearly every day	nearly every day	nearly every day	nearly every day	nearly every day	nearly every day	nearly every day	nearly every day	nearly every day	3	nearly every day	nearly every day	nearly every day	nearly every day	nearly every day	nearly every day	not at all	not at all	not at all	very much
479	public	04	16	male	grade 9	grade 1-8	grade 1-8	rular	from 0-1 day	no		yes	3	8	very good	high	1-2	little	easy	no	no							.	no	several days	not at all	not at all	not at all	several days	not at all	not at all	not at all	not at all	0	several days	not at all	several days	not at all	several days	not at all	not at all	not at all	not at all	a little bit
480	public	04	19	female	grade 12	college and above	grade 1-8	urban	rom 2-4 days	no		yes	2	4	good	not at all	1-2	somewhat	easy	no	no							.	no	not at all	not at all	not at all	not at all	not at all	not at all	not at all	not at all	not at all	0	not at all	not at all	not at all	not at all	not at all	not at all	not at all	not at all	not at all	a little bit
481	public	04	19	male	grade 12	college and above	college and avove	urban	rom 2-4 days	yes	yes	yes	1	3	good	not at all	>5	little	easy	yes	no							.	no	not at all	several days	several days	not at all	not at all	not at all	nearly every day	not at all	not at all	0	more than half the days	more than halfthe days	more than half days	more than half the days	several days	not at all	not at all	quite a bt	not at all	not at all
482	public	04	18	male	grade 12	grade 9-12	grade 1-8	urban	rom 2-4 days	no		yes	2	5	good	not at all	>5	uncertain	easy	yes	no							.	no	not at all	not at all	not at all	not at all	not at all	not at all	not at all	not at all	not at all	0	not at all	not at all	not at all	not at all	not at all	not at all	not at all	not at all	not at all	not at all
483	public	04	18	male	grade 12	grade 1-8	can't read and write	rular	rom 2-4 days	yes	yes	yes	4	5	good	low	>5	somewhat	possible	no	no							.	no	not at all	not at all	not at all	not at all	not at all	not at all	several days	not at all	not at all	0	not at all	several days	more than half days	several days	several days	not at all	not at all	not at all	not at all	not at all
484	public	04	19	male	grade 12	grade 1-8	grade 9-12	rular	rom 2-4 days	no		yes	4	5	good	low	1-2	somewhat	very difficult	no	no							.	no	not at all	several days	more than half days	not at all	not at all	not at all	nearly every day	several days	not at all	0	several days	several days	more than half days	not at all	nearly every day	not at all	not at all	not at all	not at all	quite a bit
485	public	04	18	female	grade 12	college and above	grade 1-8	urban	from 0-1 day	no		yes	1	1	very good	medium	1-2	little	very difficult	no	no							.	no	more than half the days	nearly every day	several days	nearly every day	nearly every day	several days	more than half the days	not at all	not at all	3	more than half the days	several days	nearly every day	several days	nearly every day	more than half days	not at all	not at all	not at all	not at all
486	public	04	18	male	grade 12	college and above	grade 1-8	urban	from 0-1 day	yes	yes	yes	1	4	good	not at all	>5	somewhat	difficult	yes	yes	no	no	yes	no	no	no	.	no	several days	more than half the days	more than half days	several days	more than half days	several days	nearly every day	several days	several days	1	more than half the days	more than halfthe days	several days	several days	not at all	nearly every day	a little bit	not at all	not at all	a little bit
487	public	04	19	female	grade 12	grade 1-8	grade 1-8	rular	from 0-1 day	yes	yes	yes	4	6	good	not at all	3-5	somewhat	possible	no	no							.	no	several days	several days	several days	not at all	not at all	not at all	several days	not at all	not at all	0	not at all	not at all	not at all	several days	several days	several days	not at all	not at all	not at all	a little bit
488	public	04	18	female	grade 12	grade 1-8	can't read and write	urban	from 0-1 day	no		yes	5	6	good	not at all	none	uncertain	very difficult	no	no							.	no	not at all	several days	several days	not at all	several days	not at all	several days	not at all	not at all	0	not at all	not at all	not at all	several days	nearly every day	not at all	not at all	not at all	not at all	some what
489	public	04	18	male	grade 12	grade 1-8	can't read and write	urban	rom 2-4 days	yes	yes	yes	4	12	exellent	low	>5	somewhat	very easy	no	no							.	no	not at all	not at all	more than half days	several days	not at all	not at all	not at all	not at all	not at all	1	several days	not at all	several days	several days	not at all	not at all	not at all	a little bit	not at all	not at all
490	public	04	19	female	grade 12	grade 9-12	grade 1-8	urban	from 0-1 day	no		yes	4	4	good	high	>5	somewhat	very easy	no	no							.	no	not at all	not at all	not at all	several days	several days	not at all	not at all	not at all	not at all	1	not at all	not at all	not at all	several days	several days	several days	not at all	not at all	not at all	not at all
491	public	04	18	female	grade 12	grade 9-12	grade 9-12	urban	from 0-1 day	yes	yes	no		2	very good	not at all	1-2	none	easy	no	no							.	no	several days	several days	several days	several days	several days	not at all	several days	several days	nearly every day	1	several days	several days	several days	several days	several days	several days	not at all	not at all	quite a bit	very much
492	public	04	18	female	grade 12	grade 9-12	can't read and write	rular	from 0-1 day	no		no		6	exellent	not at all	>5	a lot	possible	no	no							.	no	not at all	several days	not at all	not at all	not at all	not at all	nearly every day	not at all	more than half the days	0	several days	not at all	several days	several days	not at all	not at all	not at all	not at all	not at all	a little bit
493	public	04	18	female	grade 12	grade 9-12	can't read and write	urban	from 0-1 day	no		yes	2	8	exellent	not at all	>5	a lot	possible	no	no							.	no	not at all	several days	nearly every day	not at all	several days	not at all	several days	not at all	not at all	0	several days	several days	not at all	not at all	several days	several days	somewhat	quite a bt	somewhat	very much
494	public	04	19	female	grade 12	grade 9-12	grade 9-12	urban	rom 5-7 days	no		no		12	good	low	>5	a lot	very easy	no	no							.	no	not at all	not at all	not at all	not at all	not at all	not at all	not at all	not at all	not at all	0	not at all	not at all	not at all	not at all	not at all	not at all	not at all	not at all	not at all	not at all
495	public	04	18	female	grade 12	grade 1-8	grade 1-8	urban	from 0-1 day	yes	yes	yes	3	8	very good	not at all	3-5	somewhat	possible	no	no							.	no	not at all	not at all	not at all	not at all	not at all	not at all	not at all	not at all	not at all	0	not at all	not at all	not at all	not at all	not at all	not at all	not at all	not at all	not at all	not at all
496	public	04	18	female	grade 12	college and above	college and avove	urban	from 0-1 day	no		yes	2	4	very good	low	3-5	uncertain	difficult	yes	yes	no	no	yes	no	no	no	.	no	several days	several days	nearly every day	nearly every day	several days	not at all	several days	several days	several days	1	nearly every day	several days	several days	several days	several days	several days	a little bit	very much	not at all	a little bit
497	public	04	19	female	grade 12	grade 1-8	grade 1-8	urban	from 0-1 day	no		yes	3	8	poor	not at all	3-5	somewhat	possible	no	no							.	no	nearly every day	several days	several days	not at all	nearly every day	nearly every day	several days	several days	nearly every day	3	nearly every day	nearly every day	several days	several days	several days	more than half days	not at all	somewhat	very much	very much
498	public	04	18	female	grade 12	college and above	grade 1-8	urban	rom 2-4 days	no		yes	2	6	very good	not at all	>5	somewhat	possible	no	no							.	no	not at all	several days	not at all	not at all	not at all	not at all	several days	not at all	not at all	0	several days	not at all	not at all	not at all	several days	not at all	not at all	not at all	not at all	a little bit
499	public	04	19	female	grade 12	can't read and write	can't read and write	rular	rom 2-4 days	no		yes	3	13	exellent	not at all	>5	a lot	very easy	no	no							.	no	not at all	not at all	not at all	not at all	not at all	not at all	not at all	several days	not at all	0	not at all	not at all	not at all	not at all	several days	several days	not at all	not at all	not at all	not at all
500	public	04	18	female	grade 12	college and above	can't read and write	urban	rom 2-4 days	no		yes	4	6	exellent	not at all	>5	somewhat	very easy	no	no							.	no	not at all	not at all	several days	not at all	several days	not at all	not at all	not at all	not at all	0	not at all	not at all	not at all	not at all	several days	not at all	not at all	not at all	not at all	some what
501	public	04	18	female	grade 12	college and above	grade 9-12	urban	from 0-1 day	no		yes	6	5	very good	low	3-5	a lot	possible	no	no							.	no	several days	not at all	several days	not at all	not at all	several days	not at all	several days	not at all	1	not at all	not at all	not at all	not at all	several days	nearly every day	not at all	not at all	not at all	a little bit
502	public	04	18	female	grade 12	grade 9-12	grade 1-8	urban	rom 2-4 days	no		yes	2	3	poor	low	1-2	somewhat	very difficult	no	no							.	no	nearly every day	more than half the days	nearly every day	nearly every day	nearly every day	nearly every day	nearly every day	not at all	several days	3	nearly every day	several days	nearly every day	nearly every day	nearly every day	nearly every day	not at all	a little bit	a little bit	some what
503	public	04	19	male	grade 12	college and above	grade 1-8	rular	from 0-1 day	no		yes	4	6	good	not at all	>5	a lot	possible	yes	no							.	no	several days	not at all	several days	several days	several days	not at all	not at all	not at all	not at all	0	not at all	several days	not at all	not at all	several days	several days	not at all	not at all	somewhat	some what
504	public	04	19	male	grade 12	grade 9-12	grade 1-8	urban	rom 5-7 days	yes	yes	yes	3	4	very good	high	3-5	a lot	possible	no	no							.	no	not at all	several days	several days	several days	several days	not at all	several days	not at all	not at all	0	several days	not at all	not at all	not at all	several days	several days	a little bit	not at all	not at all	some what
505	public	04	18	male	grade 12	grade 1-8	grade 1-8	rular	rom 5-7 days	yes	yes	yes	3	4	exellent	high	3-5	a lot	possible	no	no							.	no	not at all	not at all	nearly every day	not at all	several days	not at all	not at all	several days	not at all	0	not at all	not at all	several days	several days	not at all	several days	not at all	somewhat	not at all	quite a bit
506	public	04	19	male	grade 12	can't read and write	can't read and write	rular	from 0-1 day	yes	yes	yes	2	4	very good	low	3-5	somewhat	very difficult	yes	no							.	no	several days	several days	not at all	several days	several days	not at all	several days	not at all	not at all	1	several days	several days	not at all	not at all	several days	several days	a little bit	a little bit	a little bit	some what
507	public	04	18	female	grade 12	grade 1-8	can't read and write	urban	rom 2-4 days	no		yes	2	5	very good	not at all	1-2	somewhat	difficult	no	no							.	no	not at all	several days	several days	not at all	not at all	not at all	not at all	not at all	not at all	1	more than half the days	several days	several days	not at all	several days	several days	not at all	not at all	not at all	quite a bit
508	public	04	19	male	grade 12	can't read and write	grade 1-8	rular	rom 2-4 days	yes	yes	yes	2	6	exellent	low	>5	somewhat	difficult	no	no							.	no	not at all	not at all	not at all	several days	not at all	not at all	several days	not at all	not at all	1	several days	not at all	not at all	several days	several days	not at all	not at all	a little bit	not at all	not at all
509	public	04	18	female	grade 12	grade 9-12	grade 9-12	urban	from 0-1 day	no		yes	1	4	good	not at all	>5	a lot	easy	no	no							.	no	several days	several days	not at all	not at all	more than half days	several days	several days	more than half days	not at all	1	several days	more than halfthe days	several days	several days	not at all	not at all	quite a bit	somewhat	very much	very much
510	public	04	19	male	grade 12	grade 1-8	grade 1-8	urban	from 0-1 day	no		no		3.3	very good	high	1-2	somewhat	easy	no	no							.	no	several days	several days	not at all	several days	several days	not at all	nearly every day	several days	several days	2	more than half the days	several days	not at all	several days	several days	nearly every day	not at all	not at all	not at all	some what
511	public	04	18	male	grade 12	college and above	college and avove	urban	from 0-1 day	yes	yes	yes	1	3	good	medium	3-5	somewhat	possible	yes	no							.	yes	several days	several days	nearly every day	nearly every day	several days	several days	more than half the days	not at all	not at all	0	several days	several days	several days	several days	several days	not at all	a little bit	a little bit	somewhat	some what
512	public	04	18	male	grade 12	college and above	grade 9-12	urban	rom 5-7 days	yes	yes	yes	1	2	good	high	1-2	little	difficult	no	no							.	no	several days	several days	nearly every day	nearly every day	several days	several days	more than half the days	not at all	not at all	1	several days	several days	several days	several days	more than half days	several days	not at all	quite a bt	a little bit	a little bit
513	public	04	18	male	grade 12	grade 1-8	grade 1-8	rular	rom 2-4 days	yes	yes	no		4	very good	not at all	>5	somewhat	very difficult	no	no							.	no	not at all	not at all	not at all	not at all	not at all	not at all	not at all	not at all	not at all	0	not at all	not at all	not at all	not at all	not at all	not at all	not at all	not at all	not at all	not at all
514	public	04	19	male	grade 12	can't read and write	grade 1-8	rular	rom 5-7 days	yes	yes	yes	2	3	exellent	high	>5	a lot	easy	yes	no							.	no	not at all	not at all	not at all	not at all	not at all	not at all	not at all	not at all	not at all	0	not at all	not at all	not at all	not at all	not at all	not at all	a little bit	not at all	somewhat	a little bit
515	public	04	18	female	grade 12	college and above	college and avove	urban	from 0-1 day	no		yes	4	8	exellent	not at all	3-5	somewhat	possible	no	yes							asthma	no	not at all	several days	not at all	several days	not at all	not at all	several days	not at all	not at all	0	not at all	not at all	several days	not at all	not at all	not at all	not at all	not at all	a little bit	quite a bit
516	public	04	18	female	grade 12	grade 1-8	can't read and write	urban	rom 2-4 days	yes	no	no		4	good	medium	1-2	somewhat	possible	no	no							.	no	several days	several days	nearly every day	several days	several days	not at all	more than half the days	not at all	not at all	0	not at all	not at all	not at all	not at all	not at all	not at all	not at all	a little bit	not at all	a little bit
517	public	04	19	female	grade 12	grade 1-8	grade 1-8	rular	rom 2-4 days	yes	no	no		4	good	medium	1-2	somewhat	possible	no	no							.	no	several days	several days	nearly every day	several days	several days	not at all	more than half the days	not at all	not at all	0	not at all	not at all	not at all	several days	several days	not at all	not at all	a little bit	a little bit	not at all
518	public	04	18	male	grade 12	grade 1-8	grade 1-8	urban	rom 2-4 days	no		no		6	exellent	low	>5	somewhat	difficult	no	no							.	no	not at all	not at all	not at all	not at all	not at all	not at all	not at all	not at all	not at all	0	not at all	not at all	not at all	not at all	not at all	not at all	not at all	not at all	not at all	not at all
519	public	04	18	male	grade 12	grade 1-8	can't read and write	urban	rom 2-4 days	yes	yes	yes	2	6	good	not at all	>5	somewhat	very easy	no	no							.	no	several days	not at all	not at all	not at all	not at all	not at all	not at all	not at all	not at all	0	not at all	not at all	not at all	not at all	not at all	not at all	not at all	a little bit	not at all	a little bit
520	public	04	19	male	grade 12	grade 1-8	can't read and write	rular	rom 2-4 days	no		yes	6	5	very good	low	1-2	somewhat	easy	no	no							.	no	several days	not at all	several days	several days	not at all	not at all	not at all	not at all	not at all	0	not at all	not at all	not at all	not at all	not at all	not at all	not at all	not at all	not at all	not at all
521	public	04	18	female	grade 12	college and above	grade 9-12	urban	rom 2-4 days	no		no		5	very good	high	3-5	somewhat	very easy	no	no							.	no	not at all	several days	several days	several days	not at all	not at all	not at all	not at all	not at all	1	nearly every day	several days	several days	not at all	several days	nearly every day	not at all	not at all	not at all	very much
522	public	04	19	female	grade 12	grade 1-8	can't read and write	rular	from 0-1 day	yes	yes	no		3	good	medium	none	somewhat	difficult	yes	no							.	no	several days	several days	several days	several days	several days	several days	several days	several days	several days	1	several days	several days	several days	several days	several days	several days	not at all	not at all	not at all	not at all
523	public	04	19	female	grade 12	grade 1-8	grade 1-8	rular	from 0-1 day	no		yes	4	4	very good	not at all	1-2	uncertain	difficult	yes	no							.	no	several days	more than half the days	several days	nearly every day	several days	several days	several days	more than half days	several days	1	several days	several days	several days	several days	more than half days	more than half days	not at all	a little bit	somewhat	some what
524	public	04	18	female	grade 12	grade 1-8	grade 1-8	rular	from 0-1 day	no		yes	4	3	very good	not at all	1-2	uncertain	possible	no	no							.	no	several days	more than half the days	several days	not at all	several days	more than half days	more than half the days	not at all	not at all	0	not at all	several days	more than half days	several days	several days	more than half days	not at all	a little bit	somewhat	some what
525	public	04	15	male	grade 12	grade 1-8	can't read and write	urban	rom 2-4 days	no		yes	6	5	exellent	low	>5	somewhat	easy	no	yes							heart disease	no	not at all	several days	several days	not at all	several days	several days	not at all	several days	several days	1	nearly every day	several days	several days	several days	more than half days	several days	quite a bit	a little bit	not at all	a little bit
526	public	04	18	male	grade 12	grade 1-8	grade 1-8	rular	rom 2-4 days	no		yes	4	8	exellent	high	none	somewhat	possible	no	no							.	no	not at all	not at all	several days	several days	not at all	not at all	not at all	several days	not at all	0	not at all	not at all	more than half days	several days	several days	not at all	not at all	not at all	not at all	not at all
527	public	04	19	female	grade 12	grade 1-8	grade 1-8	rular	from 0-1 day	no		yes	4	4	very good	not at all	1-2	uncertain	possible	yes	no							.	no	several days	more than half the days	several days	not at all	more than half days	several days	several days	more than half days	several days	1	more than half the days	not at all	not at all	several days	more than half days	nearly every day	not at all	a little bit	somewhat	some what
528	public	04	17	female	grade 12	college and above	college and avove	urban	rom 2-4 days	no		no		4	good	medium	1-2	somewhat	possible	no	no							.	no	several days	several days	several days	several days	several days	several days	several days	several days	several days	3	nearly every day	more than halfthe days	nearly every day	several days	several days	several days	not at all	not at all	not at all	a little bit
529	public	04	19	female	grade 12	grade 1-8	can't read and write	rular	rom 2-4 days	no		yes	4	4	good	medium	1-2	somewhat	difficult	yes	no							.	no	not at all	not at all	not at all	not at all	not at all	not at all	not at all	not at all	not at all	1	several days	several days	several days	several days	several days	several days	not at all	somewhat	somewhat	some what
530	public	04	18	female	grade 12	grade 1-8	grade 1-8	rular	from 0-1 day	yes	yes	no		4	very good	low	none	somewhat	easy	no	yes	no	no	yes	no	no	no	.	no	several days	more than half the days	several days	not at all	several days	nearly every day	nearly every day	not at all	several days	1	more than half the days	more than halfthe days	several days	not at all	nearly every day	nearly every day	not at all	a little bit	not at all	very much
531	public	04	19	female	grade 12	grade 1-8	can't read and write	rular	rom 2-4 days	no		no		2	good	low	1-2	somewhat	difficult	no	no							.	no	several days	several days	nearly every day	nearly every day	several days	several days	several days	several days	several days	1	several days	several days	several days	several days	several days	several days	not at all	not at all	not at all	a little bit
532	public	04	19	female	grade 12	can't read and write	can't read and write	rular	from 0-1 day	no		yes	5.3	6	very good	low	>5	somewhat	easy	no	no							.	no	nearly every day	several days	not at all	not at all	not at all	not at all	not at all	more than half days	several days	3	nearly every day	several days	several days	not at all	several days	several days	not at all	not at all	not at all	not at all
533	public	04	18	female	grade 12	can't read and write	can't read and write	rular	from 0-1 day	no		no		6	good	high	1-2	somewhat	possible	no	no							.	no	not at all	several days	more than half days	not at all	not at all	several days	not at all	not at all	not at all	0	not at all	more than halfthe days	not at all	not at all	not at all	several days	a little bit	not at all	not at all	a little bit
534	public	04	18	female	grade 12	can't read and write	can't read and write	rular	from 0-1 day	no		yes	3	6	good	low	>5	somewhat	very easy	no	no							.	no	not at all	not at all	not at all	not at all	not at all	not at all	not at all	not at all	not at all	0	not at all	not at all	not at all	not at all	not at all	not at all	not at all	not at all	not at all	not at all
535	public	04	18	female	grade 9	can't read and write	can't read and write	rular	from 0-1 day	yes	no	yes	3	4	very good	not at all	3-5	somewhat	possible	yes	no							.	yes	several days	several days	several days	not at all	not at all	not at all	not at all	not at all	several days	1	several days	several days	several days	several days	not at all	several days	not at all	a little bit	a little bit	a little bit
536	public	04	19	female	grade 9	can't read and write	can't read and write	rular	from 0-1 day	yes	yes	yes	3	4.3	very good	not at all	3-5	somewhat	possible	no	yes	no	no	no	no	no	no	heart disease	no	several days	several days	several days	several days	not at all	not at all	not at all	not at all	not at all	3	more than half the days	more than halfthe days	several days	several days	several days	nearly every day	not at all	not at all	not at all	very much
537	public	04	18	female	grade 12	college and above	grade 1-8	rular	rom 2-4 days	yes	yes	yes	4	5	exellent	high	1-2	somewhat	very easy	no	no							.	no	not at all	several days	nearly every day	not at all	not at all	not at all	not at all	not at all	not at all	0	not at all	not at all	not at all	not at all	nearly every day	nearly every day	somewhat	not at all	not at all	not at all
538	public	04	18	female	grade 12	grade 1-8	can't read and write	rular	rom 2-4 days	no		no		5	very good	not at all	>5	a lot	possible	no	no							.	no	not at all	several days	more than half days	not at all	not at all	several days	not at all	not at all	not at all	0	not at all	more than halfthe days	not at all	not at all	not at all	several days	a little bit	not at all	somewhat	not at all
539	public	04	19	female	grade 12	grade 1-8	grade 1-8	rular	rom 2-4 days	no		no		8	very poor	medium	>5	somewhat	difficult	no	no							.	no	not at all	not at all	not at all	not at all	not at all	not at all	not at all	not at all	not at all	0	several days	not at all	not at all	not at all	not at all	several days	not at all	not at all	not at all	not at all
540	public	04	19	male	grade 12	grade 1-8	grade 1-8	rular	rom 2-4 days	no		yes	4	8	exellent	low	>5	somewhat	very difficult	no	no							.	no	not at all	several days	several days	several days	several days	more than half days	several days	not at all	not at all	0	not at all	several days	several days	not at all	several days	several days	a little bit	very much	somewhat	some what
541	private	04	16	male	grade 9	grade 9-12	grade 1-8	urban	rom 2-4 days	no		yes	3	2	very good	high	>5	little	very difficult	yes	no							.	no	several days	several days	more than half days	several days	several days	not at all	several days	several days	several days	1	several days	several days	not at all	not at all	several days	several days	somewhat	not at all	somewhat	some what
542	public	04	15	male	grade 9	college and above	grade 9-12	urban	from 0-1 day	no		no		1.3	very good	high	>5	a lot	easy	no	no							.	no	several days	more than half the days	several days	not at all	more than half days	not at all	not at all	more than half days	several days	2	several days	not at all	not at all	several days	several days	several days	not at all	a little bit	somewhat	a little bit
543	private	04	17	male	grade 9	grade 1-8	can't read and write	urban	rom 5-7 days	yes	no	no		1	good	not at all	3-5	uncertain	difficult	no	no							.	no	several days	several days	more than half days	not at all	several days	several days	nearly every day	not at all	not at all	1	not at all	not at all	not at all	more than half the days	not at all	not at all	a little bit	not at all	not at all	a little bit
544	private	04	16	male	grade 9	grade 9-12	grade 9-12	urban	from 0-1 day	no		no		2	good	low	3-5	uncertain	easy	no	no							.	no	several days	more than half the days	several days	several days	not at all	not at all	several days	not at all	not at all	0	several days	several days	not at all	not at all	several days	several days	not at all	a little bit	a little bit	not at all
545	private	05	15	male	grade 12	college and above	grade 1-8	rular	from 0-1 day	no		yes	3	2	good	medium	3-5	somewhat	easy	no	no							.	no	not at all	several days	several days	several days	several days	not at all	more than half the days	not at all	not at all	1	several days	several days	several days	nearly every day	several days	several days	not at all	not at all	not at all	a little bit
546	private	05	19	female	grade 9	grade 9-12	grade 1-8	urban	rom 5-7 days	yes	yes	no		2	good	low	>5	a lot	very difficult	yes	no							.	no	not at all	more than half the days	not at all	nearly every day	not at all	not at all	not at all	more than half days	not at all	0	not at all	not at all	not at all	more than half the days	several days	not at all	not at all	not at all	not at all	not at all
547	private	05	16	female	grade 9	grade 9-12	grade 9-12	urban	from 0-1 day	yes	no	yes	2	3	good	high	1-2	a lot	very difficult	no	no							.	no	several days	not at all	several days	not at all	several days	more than half days	not at all	not at all	nearly every day	3	nearly every day	nearly every day	nearly every day	nearly every day	nearly every day	nearly every day	not at all	not at all	not at all	quite a bit
548	private	05	17	male	grade 9	grade 1-8	can't read and write	urban	from 0-1 day	yes	yes	yes	1.3	4	good	high	1-2	little	very difficult	no	no							.	no	not at all	not at all	several days	several days	not at all	not at all	not at all	several days	not at all	0	several days	several days	several days	several days	several days	not at all	not at all	not at all	not at all	not at all
549	private	05	15	female	grade 9	college and above	college and avove	urban	rom 2-4 days	no		no		2	good	high	1-2	somewhat	very difficult	no	no							.	no	not at all	not at all	not at all	not at all	several days	several days	not at all	not at all	several days	0	not at all	several days	not at all	more than half the days	nearly every day	not at all	somewhat	not at all	not at all	quite a bit
550	private	05	16	female	grade 9	grade 9-12	grade 9-12	urban	from 0-1 day	no		yes	4	3	poor	high	3-5	a lot	difficult	no	no							.	no	several days	nearly every day	nearly every day	not at all	several days	not at all	nearly every day	more than half days	several days	1	nearly every day	more than halfthe days	nearly every day	not at all	not at all	more than half days	not at all	not at all	very much	some what
551	private	05	16	female	grade 9	college and above	college and avove	urban	rom 2-4 days	no		no		3	very good	low	>5	a lot	possible	no	no							.	no	several days	several days	not at all	not at all	not at all	several days	several days	not at all	not at all	1	several days	not at all	several days	several days	several days	more than half days	not at all	a little bit	not at all	a little bit
552	private	05	16	male	grade 9	college and above	college and avove	urban	from 0-1 day	no		no		1	very good	not at all	1-2	uncertain	possible	no	no							.	no	not at all	nearly every day	not at all	not at all	not at all	several days	not at all	not at all	not at all	2	more than half the days	more than halfthe days	several days	not at all	several days	more than half days	not at all	not at all	not at all	not at all
553	private	05	16	male	grade 9	grade 9-12	college and avove	urban	rom 5-7 days	no		no		1	good	low	1-2	uncertain	very easy	no	no							.	no	several days	several days	not at all	not at all	not at all	several days	not at all	several days	not at all	1	not at all	several days	not at all	not at all	several days	not at all	not at all	not at all	not at all	not at all
554	private	05	16	male	grade 9	college and above	grade 9-12	urban	from 0-1 day	no		no		1	good	high	3-5	little	possible	no	yes	no	no	no	no	no	no	hepatitis	no	not at all	several days	nearly every day	not at all	not at all	several days	several days	not at all	not at all	1	several days	several days	several days	not at all	several days	several days	not at all	a little bit	a little bit	some what
555	private	05	18	female	grade 9	grade 1-8	grade 1-8	urban	from 0-1 day	yes	yes	yes	3	2	good	not at all	1-2	uncertain	difficult	no	no							.	no	more than half the days	more than half the days	more than half days	not at all	more than half days	several days	several days	nearly every day	nearly every day	3	nearly every day	several days	several days	more than half the days	nearly every day	several days	somewhat	very much	not at all	quite a bit
556	private	05	16	female	grade 9	grade 1-8	grade 9-12	urban	rom 5-7 days	no		yes	2	4	good	not at all	3-5	uncertain	possible	yes	no							.	no	not at all	several days	several days	several days	several days	not at all	several days	several days	several days	1	nearly every day	nearly every day	several days	several days	several days	more than half days	not at all	not at all	a little bit	a little bit
557	private	05	15	female	grade 9	grade 9-12	grade 9-12	urban	rom 2-4 days	no		no		4	good	high	3-5	uncertain	very difficult	no	no							.	no	several days	more than half the days	not at all	nearly every day	nearly every day	several days	not at all	not at all	more than half the days	1	nearly every day	nearly every day	more than half days	not at all	nearly every day	more than half days	a little bit	a little bit	a little bit	very much
558	private	05	15	female	grade 9	grade 9-12	college and avove	urban	rom 2-4 days	no		no		4	very good	high	none	uncertain	easy	no	no							.	no	not at all	several days	not at all	not at all	not at all	not at all	several days	not at all	not at all	1	not at all	not at all	not at all	not at all	several days	several days	not at all	a little bit	a little bit	not at all
559	private	05	16	female	grade 9	college and above	grade 9-12	urban	from 0-1 day	yes	no	yes	2	3	very good	low	>5	somewhat	possible	yes	no							.	no	several days	not at all	nearly every day	several days	more than half days	nearly every day	more than half the days	not at all	nearly every day	1	nearly every day	nearly every day	more than half days	several days	not at all	nearly every day	very much	not at all	not at all	very much
560	private	05	15	female	grade 9	grade 9-12	grade 9-12	urban	from 0-1 day	no		no		1	very good	high	1-2	uncertain	very difficult	no	no							.	no	several days	several days	several days	several days	more than half days	not at all	several days	not at all	not at all	0	not at all	not at all	not at all	not at all	several days	not at all	not at all	not at all	quite a bit	not at all
561	private	05	17	male	grade 9	college and above	college and avove	urban	rom 2-4 days	yes	yes	no		0	exellent	low	1-2	a lot	possible	no	no							.	no	several days	more than half the days	nearly every day	nearly every day	nearly every day	not at all	not at all	several days	not at all	1	several days	several days	several days	several days	several days	several days	somewhat	very much	a little bit	very much
562	private	05	16	female	grade 9	college and above	college and avove	urban	from 0-1 day	yes	yes	no		3	poor	high	>5	uncertain	easy	yes	no							.	no	more than half the days	nearly every day	nearly every day	nearly every day	several days	nearly every day	nearly every day	more than half days	nearly every day	3	nearly every day	more than halfthe days	not at all	several days	nearly every day	not at all	very much	quite a bt	not at all	very much
563	private	05	17	female	grade 9	grade 9-12	college and avove	urban	rom 5-7 days	no		yes	6	0	very poor	high	>5	none	very difficult	yes	no							.	no	several days	not at all	nearly every day	not at all	not at all	not at all	nearly every day	nearly every day	not at all	0	not at all	not at all	not at all	not at all	not at all	not at all	a little bit	not at all	not at all	some what
564	private	05	16	female	grade 10	grade 9-12	grade 1-8	urban	from 0-1 day	no		no		2	good	not at all	1-2	uncertain	easy	no	no							.	no	several days	several days	not at all	not at all	more than half days	several days	several days	not at all	not at all	1	several days	not at all	several days	not at all	not at all	several days	not at all	not at all	not at all	a little bit
565	private	05	17	male	grade 10	grade 1-8	grade 1-8	urban	rom 2-4 days	no		no		6	good	not at all	>5	somewhat	very easy	no	no							.	no	several days	several days	not at all	not at all	several days	several days	several days	several days	not at all	1	several days	not at all	not at all	several days	several days	several days	not at all	not at all	not at all	not at all
566	private	05	17	male	grade 10	college and above	grade 9-12	urban	rom 5-7 days	no		no		4	exellent	not at all	3-5	somewhat	very easy	yes	no							.	no	not at all	several days	not at all	not at all	several days	not at all	not at all	not at all	not at all	0	not at all	several days	several days	several days	not at all	several days	quite a bit	somewhat	a little bit	quite a bit
567	private	05	16	female	grade 10	grade 9-12	grade 9-12	urban	rom 5-7 days	yes	no	no		3	good	not at all	>5	uncertain	easy	no	no							.	no	several days	nearly every day	more than half days	not at all	nearly every day	nearly every day	nearly every day	several days	nearly every day	2	several days	more than halfthe days	several days	nearly every day	nearly every day	more than half days	very much	a little bit	not at all	some what
568	private	05	16	male	grade 10	college and above	college and avove	urban	rom 5-7 days	no		no		7	good	not at all	>5	somewhat	very easy	no	no							.	no	several days	several days	not at all	several days	several days	several days	several days	several days	several days	1	several days	not at all	several days	several days	not at all	not at all	not at all	not at all	not at all	a little bit
569	private	05	17	female	grade 10	grade 9-12	grade 1-8	urban	from 0-1 day	no		no		3	good	low	1-2	uncertain	very difficult	no	no							.	no	nearly every day	several days	several days	more than half days	several days	nearly every day	not at all	not at all	several days	3	nearly every day	several days	several days	not at all	nearly every day	several days	a little bit	not at all	a little bit	some what
570	private	05	16	male	grade 10	college and above	grade 1-8	urban	rom 2-4 days	no		no		2	very good	high	>5	somewhat	easy	no	no							.	no	not at all	several days	not at all	not at all	several days	not at all	not at all	not at all	not at all	0	not at all	not at all	not at all	not at all	several days	not at all	not at all	not at all	not at all	some what
571	private	05	16	female	grade 10	college and above	grade 9-12	urban	from 0-1 day	yes	yes	no		2	very good	high	1-2	somewhat	possible	no	no							.	no	not at all	several days	not at all	several days	not at all	not at all	several days	several days	not at all	1	several days	several days	several days	not at all	nearly every day	several days	not at all	not at all	not at all	some what
572	private	05	17	female	grade 10	college and above	college and avove	urban	from 0-1 day	no		no		2	poor	low	1-2	little	difficult	no	no							.	no	several days	not at all	not at all	not at all	several days	several days	not at all	several days	several days	0	more than half the days	several days	more than half days	more than half the days	nearly every day	several days	not at all	a little bit	somewhat	quite a bit
573	private	05	17	female	grade 10	grade 9-12	grade 9-12	urban	from 0-1 day	yes	yes	no		1	very good	high	1-2	somewhat	possible	no	no							.	no	several days	more than half the days	several days	several days	not at all	several days	several days	not at all	not at all	0	nearly every day	several days	several days	not at all	nearly every day	several days	not at all	not at all	not at all	some what
574	private	05	19	male	grade 10	grade 1-8	grade 1-8	urban	rom 2-4 days	no		no		2	very good	not at all	1-2	little	very difficult	no	no							.	yes	several days	more than half the days	not at all	not at all	not at all	not at all	not at all	several days	several days	1	several days	several days	several days	several days	several days	several days	not at all	a little bit	a little bit	not at all
575	private	05	17	female	grade 11	college and above	grade 9-12	rular	rom 5-7 days	no		no		3	good	not at all	>5	uncertain	possible	no	no							.	no	several days	several days	several days	several days	not at all	more than half days	not at all	several days	not at all	0	several days	more than halfthe days	several days	several days	several days	not at all	not at all	a little bit	a little bit	a little bit
576	private	05	19	female	grade 10	grade 1-8	grade 1-8	urban	from 0-1 day	no		no		2	good	medium	>5	somewhat	possible	no	no							.	no	several days	several days	more than half days	not at all	several days	not at all	nearly every day	not at all	more than half the days	1	more than half the days	several days	several days	several days	several days	several days	a little bit	not at all	a little bit	a little bit
577	private	05	18	male	grade 10	college and above	college and avove	urban	rom 2-4 days	yes	yes	no		0	exellent	medium	1-2	a lot	very easy	yes	no							.	no	nearly every day	nearly every day	not at all	nearly every day	not at all	not at all	not at all	not at all	nearly every day	3	nearly every day	nearly every day	not at all	not at all	not at all	not at all	not at all	not at all	somewhat	very much
578	private	05	18	male	grade 11	grade 1-8	grade 9-12	urban	rom 5-7 days	yes	no	no		1	good	high	>5	none	easy	yes	no							.	no	nearly every day	several days	nearly every day	nearly every day	not at all	nearly every day	nearly every day	not at all	nearly every day	3	nearly every day	more than halfthe days	nearly every day	nearly every day	nearly every day	several days	not at all	somewhat	not at all	not at all
579	private	05	18	male	grade 11	grade 1-8	college and avove	urban	from 0-1 day	no		yes	3	3	good	medium	>5	little	possible	no	no							.	no	not at all	several days	nearly every day	several days	several days	several days	several days	several days	several days	3	nearly every day	several days	several days	several days	not at all	nearly every day	not at all	a little bit	a little bit	a little bit
580	private	05	17	female	grade 11	grade 9-12	grade 1-8	urban	from 0-1 day	no		no		12	exellent	not at all	1-2	little	possible	no	no							.	no	several days	several days	several days	several days	several days	not at all	several days	several days	several days	2	nearly every day	nearly every day	nearly every day	more than half the days	more than half days	nearly every day	not at all	somewhat	not at all	a little bit
581	private	05	18	male	grade 11	grade 1-8	can't read and write	urban	rom 5-7 days	yes	yes	no		0	exellent	high	none	little	very easy	yes	no							.	no	not at all	not at all	not at all	several days	not at all	not at all	several days	several days	not at all	0	not at all	several days	several days	several days	not at all	several days	not at all	a little bit	somewhat	quite a bit
582	private	05	18	female	grade 11	college and above	grade 9-12	urban	rom 2-4 days	no		no		8	good	low	1-2	little	possible	no	no							.	no	several days	several days	several days	several days	several days	not at all	not at all	not at all	not at all	0	not at all	several days	not at all	not at all	several days	several days	a little bit	a little bit	a little bit	a little bit
583	private	05	17	male	grade 11	grade 9-12	grade 9-12	urban	from 0-1 day	no		no		1	exellent	low	>5	somewhat	easy	yes	no							.	no	not at all	several days	nearly every day	not at all	not at all	not at all	not at all	not at all	not at all	0	several days	several days	not at all	several days	nearly every day	not at all	not at all	not at all	a little bit	some what
584	private	05	17	female	grade 11	college and above	grade 9-12	urban	from 0-1 day	no		no		4	poor	high	>5	somewhat	easy	no	yes	yes	no	no	no	no	no	.	yes	several days	not at all	several days	more than half days	several days	several days	several days	not at all	several days	1	nearly every day	more than halfthe days	several days	more than half the days	nearly every day	not at all	not at all	not at all	very much	very much
585	private	05	18	female	grade 11	grade 9-12	grade 1-8	urban	from 0-1 day	no		no		2	poor	medium	1-2	uncertain	difficult	no	no							.	no	several days	nearly every day	several days	not at all	not at all	nearly every day	several days	not at all	not at all	1	several days	not at all	several days	not at all	several days	several days	not at all	not at all	not at all	a little bit
586	private	05	17	male	grade 11	college and above	college and avove	urban	rom 5-7 days	no		yes	1.3	2	very good	not at all	1-2	a lot	very easy	no	no							.	no	not at all	not at all	not at all	several days	not at all	not at all	several days	not at all	not at all	0	not at all	not at all	not at all	not at all	not at all	not at all	not at all	not at all	very much	not at all
587	private	04	16	female	grade 9	grade 9-12	grade 9-12	urban	from 0-1 day	yes	yes	no		3	good	medium	1-2	uncertain	difficult	no	no							.	no	not at all	more than half the days	more than half days	more than half days	more than half days	more than half days	several days	several days	several days	1	several days	several days	not at all	not at all	several days	several days	a little bit	a little bit	quite a bit	quite a bit
588	private	04	18	male	grade 9	college and above	college and avove	urban	from 0-1 day	yes	no	no		0	good	not at all	3-5	a lot	very easy	no	no							.	yes	not at all	not at all	not at all	several days	not at all	more than half days	nearly every day	nearly every day	several days	2	more than half the days	nearly every day	several days	not at all	several days	nearly every day	not at all	not at all	not at all	not at all
589	private	04	17	female	grade 9	grade 9-12	college and avove	urban	from 0-1 day	no		no		2	good	not at all	1-2	uncertain	difficult	no	no							.	yes	more than half the days	several days	several days	not at all	not at all	several days	several days	not at all	several days	1	more than half the days	nearly every day	not at all	not at all	nearly every day	several days	not at all	not at all	not at all	not at all
590	private	04	18	female	grade 9	grade 9-12	grade 9-12	urban	from 0-1 day	no		no		3	very good	not at all	1-2	none	difficult	no	no							.	no	several days	several days	not at all	not at all	several days	not at all	not at all	not at all	not at all	1	several days	several days	several days	not at all	several days	several days	not at all	not at all	not at all	a little bit
591	private	05	17	male	grade 11	grade 1-8	college and avove	urban	from 0-1 day	no		no		1	good	high	1-2	uncertain	easy	yes	no							.	yes	several days	several days	several days	not at all	several days	not at all	more than half the days	not at all	not at all	0	not at all	not at all	several days	several days	several days	not at all	not at all	not at all	a little bit	a little bit
592	private	05	17	female	grade 10	college and above	college and avove	urban	from 0-1 day	yes	yes	no		4	very good	high	3-5	little	very difficult	yes	no							.	no	several days	several days	nearly every day	not at all	several days	not at all	nearly every day	not at all	several days	1	not at all	several days	several days	several days	several days	not at all	very much	somewhat	not at all	some what
593	private	05	18	female	grade 11	grade 9-12	grade 1-8	urban	rom 2-4 days	yes	yes	yes	2	6	very good	not at all	1-2	a lot	very difficult	yes	no							.	no	several days	more than half the days	several days	several days	several days	several days	not at all	several days	several days	0	more than half the days	not at all	several days	several days	nearly every day	several days	a little bit	not at all	not at all	a little bit
594	private	05	18	female	grade 10	grade 1-8	can't read and write	urban	from 0-1 day	no		no		1	poor	high	>5	somewhat	difficult	no	no							.	no	not at all	not at all	not at all	not at all	not at all	not at all	not at all	not at all	not at all	0	several days	not at all	several days	several days	not at all	several days	not at all	not at all	not at all	not at all
595	private	05	16	female	grade 10	college and above	grade 9-12	urban	from 0-1 day	no		no		4	good	high	>5	somewhat	very difficult	no	no							.	no	not at all	several days	not at all	not at all	not at all	not at all	several days	not at all	not at all	0	several days	not at all	not at all	not at all	several days	not at all	not at all	somewhat	somewhat	not at all
596	private	05	17	female	grade 10	grade 9-12	grade 1-8	urban	from 0-1 day	no		no		2	good	not at all	1-2	little	very easy	no	no							.	no	several days	several days	not at all	not at all	several days	several days	several days	not at all	not at all	1	not at all	several days	more than half days	not at all	nearly every day	several days	not at all	not at all	not at all	a little bit
597	private	05	18	female	grade 10	grade 9-12	grade 9-12	urban	from 0-1 day	yes	yes	no		2	poor	low	3-5	none	difficult	no	no							.	no	several days	several days	several days	several days	several days	more than half days	several days	several days	several days	1	several days	several days	several days	several days	nearly every day	several days	not at all	not at all	not at all	a little bit
598	private	05	18	female	grade 10	grade 1-8	grade 9-12	urban	from 0-1 day	no		no		1	good	low	1-2	uncertain	difficult	no	no							.	no	nearly every day	nearly every day	nearly every day	nearly every day	nearly every day	nearly every day	several days	more than half days	nearly every day	3	nearly every day	nearly every day	nearly every day	several days	nearly every day	nearly every day	very much	not at all	not at all	very much
599	private	04	17	female	grade 9	grade 9-12	college and avove	urban	from 0-1 day	no		no		5	very good	not at all	>5	somewhat	easy	no	no							.	no	several days	not at all	not at all	not at all	not at all	several days	nearly every day	not at all	several days	3	nearly every day	nearly every day	nearly every day	nearly every day	nearly every day	nearly every day	not at all	not at all	not at all	a little bit
600	private	04	18	female	grade 9	college and above	college and avove	urban	rom 5-7 days	no		no		2	good	low	3-5	somewhat	easy	no	no							.	no	not at all	several days	not at all	not at all	several days	several days	not at all	not at all	not at all	0	several days	not at all	more than half days	more than half the days	several days	not at all	not at all	a little bit	not at all	some what
601	private	05	17	female	grade 11	grade 9-12	grade 1-8	urban	from 0-1 day	no		no		0	good	not at all	1-2	none	difficult	yes	yes	no	no	no	no	no	no	heart disease	no	nearly every day	several days	not at all	nearly every day	nearly every day	nearly every day	several days	more than half days	several days	3	more than half the days	nearly every day	nearly every day	several days	nearly every day	nearly every day	somewhat	quite a bt	very much	quite a bit
602	private	05	17	male	grade 11	college and above	college and avove	urban	from 0-1 day	yes	yes	yes	4.3	1	good	high	>5	a lot	possible	no	no							.	no	not at all	nearly every day	not at all	not at all	several days	more than half days	not at all	more than half days	not at all	0	nearly every day	several days	more than half days	not at all	nearly every day	several days	not at all	not at all	not at all	not at all
603	private	05	18	male	grade 12	can't read and write	can't read and write	urban	rom 2-4 days	yes	yes	no		1	good	not at all	1-2	little	easy	no	no							.	no	not at all	not at all	not at all	not at all	not at all	not at all	not at all	not at all	not at all	0	not at all	not at all	not at all	not at all	not at all	not at all	a little bit	a little bit	a little bit	not at all
604	private	05	18	male	grade 12	grade 1-8	can't read and write	urban	rom 2-4 days	yes	yes	yes	2	1	good	not at all	1-2	uncertain	very easy	no	no							.	no	not at all	several days	several days	several days	several days	not at all	not at all	several days	not at all	0	not at all	not at all	several days	not at all	not at all	not at all	a little bit	a little bit	not at all	not at all
605	private	05	17	female	grade 12	grade 9-12	grade 9-12	urban	from 0-1 day	no		no		2	good	high	1-2	somewhat	difficult	yes	no							.	no	several days	more than half the days	not at all	several days	nearly every day	several days	several days	not at all	not at all	1	not at all	not at all	not at all	not at all	more than half days	several days	a little bit	not at all	somewhat	quite a bit
606	public	04	19	female	grade 12	grade 9-12	grade 9-12	urban	from 0-1 day	no		no		2	good	high	1-2	somewhat	difficult	yes	no							.	no	several days	more than half the days	not at all	several days	nearly every day	several days	several days	not at all	not at all	0	several days	several days	several days	several days	more than half days	several days	a little bit	not at all	not at all	quite a bit
607	public	07	19	female	grade 12	grade 9-12	college and avove	urban	from 0-1 day	no		no		3	very good	low	1-2	little	difficult	no	no							.	no	not at all	several days	not at all	several days	several days	more than half days	more than half the days	more than half days	nearly every day	1	more than half the days	nearly every day	several days	several days	not at all	several days	not at all	a little bit	a little bit	some what
608	public	07	18	female	grade 12	grade 9-12	grade 1-8	urban	from 0-1 day	no		no		3	good	low	1-2	somewhat	possible	no	no							.	no	not at all	several days	not at all	several days	several days	several days	more than half the days	more than half days	not at all	1	more than half the days	more than halfthe days	several days	several days	several days	more than half days	not at all	not at all	not at all	a little bit
609	public	07	18	female	grade 12	college and above	grade 1-8	urban	from 0-1 day	no		no		4	very good	medium	>5	uncertain	possible	no	no							.	no	not at all	several days	several days	several days	several days	more than half days	not at all	not at all	several days	0	not at all	several days	not at all	not at all	several days	more than half days	not at all	not at all	not at all	a little bit
610	public	07	19	male	grade 12	college and above	grade 9-12	urban	rom 5-7 days	no		no		2	very good	medium	3-5	uncertain	easy	no	no							.	no	several days	more than half the days	not at all	several days	several days	not at all	not at all	not at all	not at all	2	nearly every day	not at all	not at all	not at all	more than half days	more than half days	not at all	not at all	not at all	not at all
611	public	04	19	male	grade 12	grade 1-8	grade 9-12	urban	rom 5-7 days	no		no		1	good	high	3-5	somewhat	possible	no	no							.	no	not at all	several days	not at all	not at all	not at all	not at all	more than half the days	not at all	not at all	0	several days	not at all	several days	not at all	several days	several days	not at all	not at all	not at all	not at all
612	public	04	18	female	grade 12	college and above	college and avove	urban	from 0-1 day	no		no		8	good	not at all	3-5	somewhat	easy	no	yes	no	no	no	no	no	no	asthma	no	several days	not at all	not at all	several days	several days	not at all	not at all	not at all	not at all	2	not at all	more than halfthe days	not at all	not at all	not at all	not at all	a little bit	not at all	not at all	a little bit
613	public	04	18	female	grade 12	grade 1-8	grade 1-8	urban	from 0-1 day	no		no		3	very good	high	>5	a lot	easy	no	no							.	no	not at all	several days	several days	several days	not at all	several days	several days	not at all	not at all	0	not at all	not at all	several days	not at all	several days	several days	not at all	not at all	not at all	a little bit
614	public	04	19	male	grade 12	grade 9-12	college and avove	urban	from 0-1 day	yes	yes	no		2	good	high	>5	somewhat	difficult	no	no							.	no	several days	several days	more than half days	not at all	not at all	not at all	more than half the days	not at all	not at all	0	several days	several days	several days	several days	several days	more than half days	not at all	not at all	not at all	not at all
615	public	04	19	male	grade 12	grade 9-12	grade 9-12	urban	from 0-1 day	no		no		2	good	low	1-2	somewhat	possible	yes	no							.	no	several days	several days	not at all	not at all	not at all	several days	several days	not at all	not at all	0	several days	several days	several days	not at all	more than half days	several days	a little bit	somewhat	not at all	a little bit
616	public	04	19	female	grade 12	college and above	college and avove	urban	from 0-1 day	no		no		6	very good	high	>5	a lot	easy	yes	no							.	no	not at all	several days	not at all	several days	more than half days	not at all	nearly every day	not at all	not at all	1	nearly every day	not at all	not at all	several days	several days	more than half days	not at all	a little bit	not at all	a little bit
617	public	04	19	male	grade 12	grade 9-12	grade 9-12	urban	from 0-1 day	yes	yes	no		1	good	not at all	1-2	uncertain	possible	no	yes	no	no	yes	no	no	no	.	no	not at all	several days	nearly every day	several days	several days	several days	more than half the days	several days	not at all	1	several days	several days	several days	more than half the days	more than half days	several days	not at all	not at all	not at all	a little bit
618	public	04	18	male	grade 12	can't read and write	can't read and write	urban	from 0-1 day	yes	no	no		0	good	medium	none	somewhat	very easy	yes	no							.	no	not at all	several days	several days	not at all	several days	several days	not at all	more than half days	several days	1	not at all	not at all	several days	not at all	several days	more than half days	not at all	a little bit	a little bit	not at all
619	private	05	19	female	grade 12	college and above	college and avove	urban	from 0-1 day	no		no		5	very good	high	>5	somewhat	very easy	no	no							.	no	not at all	several days	several days	not at all	several days	not at all	not at all	not at all	not at all	0	several days	not at all	not at all	not at all	not at all	not at all	not at all	not at all	not at all	a little bit
620	public	04	18	male	grade 12	grade 9-12	can't read and write	urban	rom 5-7 days	no		yes	4	4	good	not at all	1-2	a lot	easy	no	no							.	no	several days	several days	more than half days	several days	several days	several days	nearly every day	several days	not at all	1	several days	several days	several days	several days	several days	several days	not at all	not at all	a little bit	quite a bit
621	public	04	19	male	grade 12	college and above	college and avove	urban	rom 5-7 days	no		no		3	exellent	medium	1-2	somewhat	easy	no	no							.	no	not at all	not at all	not at all	not at all	not at all	not at all	several days	several days	not at all	0	not at all	not at all	not at all	not at all	not at all	not at all	not at all	not at all	not at all	not at all
622	public	04	19	male	grade 12	grade 9-12	grade 1-8	urban	from 0-1 day	no		no		4	very good	not at all	1-2	none	easy	no	no							.	no	not at all	not at all	several days	not at all	not at all	not at all	not at all	not at all	not at all	0	not at all	not at all	not at all	not at all	not at all	not at all	not at all	not at all	not at all	a little bit
623	private	05	18	female	grade 12	grade 9-12	grade 1-8	urban	from 0-1 day	no		no		4	good	not at all	3-5	somewhat	possible	no	no							.	no	several days	several days	not at all	not at all	several days	not at all	not at all	several days	not at all	1	several days	several days	not at all	not at all	not at all	several days	somewhat	a little bit	a little bit	quite a bit
624	private	05	18	female	grade 12	grade 1-8	grade 1-8	urban	rom 2-4 days	no		no		3	good	not at all	>5	a lot	very easy	no	no							.	no	several days	not at all	not at all	not at all	several days	not at all	several days	not at all	not at all	1	more than half the days	several days	several days	not at all	several days	not at all	not at all	not at all	not at all	quite a bit
625	private	05	18	female	grade 12	college and above	college and avove	rular	from 0-1 day	no		yes	1	3	poor	not at all	>5	a lot	very easy	yes	no							.	no	several days	several days	not at all	not at all	several days	several days	nearly every day	several days	several days	1	nearly every day	nearly every day	more than half days	more than half the days	several days	nearly every day	very much	not at all	not at all	very much
626	private	05	18	female	grade 12	grade 1-8	grade 1-8	urban	from 0-1 day	no		no		1	good	not at all	>5	somewhat	very easy	no	no							.	no	several days	not at all	not at all	more than half days	several days	not at all	not at all	several days	not at all	0	several days	several days	several days	not at all	more than half days	several days	a little bit	a little bit	a little bit	a little bit
627	private	05	18	female	grade 12	grade 1-8	can't read and write	urban	rom 2-4 days	yes	yes	yes	4	5	very good	medium	>5	somewhat	difficult	no	yes	no	no	yes	no	no	no	.	no	not at all	not at all	nearly every day	more than half days	several days	not at all	not at all	not at all	not at all	0	several days	several days	not at all	several days	several days	several days	not at all	a little bit	not at all	quite a bit
628	private	05	18	female	grade 12	grade 9-12	grade 1-8	urban	from 0-1 day	no		no		3	good	low	3-5	somewhat	possible	no	no							.	no	several days	several days	not at all	not at all	several days	not at all	not at all	several days	several days	1	several days	several days	several days	not at all	nearly every day	more than half days	somewhat	a little bit	a little bit	some what
629	private	05	19	female	grade 12	grade 1-8	can't read and write	rular	rom 2-4 days	no		no		3	very good	high	>5	a lot	possible	no	no							.	no	not at all	not at all	not at all	not at all	not at all	not at all	not at all	not at all	not at all	0	not at all	not at all	not at all	not at all	not at all	not at all	not at all	not at all	not at all	not at all
630	private	05	18	female	grade 12	grade 9-12	grade 9-12	urban	from 0-1 day	no		no		0	very poor	medium	1-2	uncertain	difficult	no	no							.	no	several days	more than half the days	not at all	nearly every day	several days	more than half days	not at all	more than half days	nearly every day	3	several days	more than halfthe days	more than half days	not at all	nearly every day	several days	a little bit	a little bit	a little bit	a little bit
631	private	05	18	female	grade 12	grade 9-12	grade 9-12	urban	from 0-1 day	no		yes	4	4	good	medium	3-5	somewhat	difficult	no	no							.	no	several days	several days	not at all	not at all	several days	several days	several days	not at all	not at all	0	nearly every day	nearly every day	several days	several days	several days	not at all	not at all	not at all	not at all	quite a bit
632	public	08	15	female	grade 9	grade 1-8	grade 1-8	urban	rom 2-4 days	no		no		3	very good	not at all	>5	uncertain	easy	no	no							.	no	not at all	not at all	several days	several days	several days	not at all	several days	not at all	not at all	0	several days	several days	not at all	not at all	several days	several days	a little bit	somewhat	somewhat	quite a bit
633	public	08	15	female	grade 9	grade 1-8	grade 1-8	urban	rom 2-4 days	no		no		3	good	not at all	>5	uncertain	easy	no	no							.	no	several days	not at all	several days	not at all	not at all	not at all	several days	not at all	not at all	0	not at all	not at all	not at all	not at all	not at all	several days	a little bit	somewhat	not at all	quite a bit
634	public	08	15	female	grade 9	grade 1-8	grade 9-12	urban	from 0-1 day	no		no		1	good	not at all	>5	a lot	very easy	no	no							.	no	not at all	not at all	several days	not at all	several days	not at all	not at all	not at all	not at all	0	not at all	not at all	not at all	not at all	not at all	not at all	not at all	not at all	not at all	a little bit
635	public	08	18	male	grade 9	grade 1-8	grade 1-8	urban	rom 2-4 days	no		no		8	very good	low	>5	somewhat	difficult	no	no							.	no	not at all	nearly every day	several days	not at all	not at all	not at all	not at all	not at all	not at all	1	several days	not at all	not at all	more than half the days	several days	several days	a little bit	a little bit	somewhat	some what
636	public	04	19	male	grade 9	college and above	college and avove	urban	rom 5-7 days	yes	yes	no		12	exellent	not at all	none	none	very difficult	no	no							.	no	not at all	not at all	not at all	not at all	not at all	not at all	not at all	not at all	not at all	2	more than half the days	more than halfthe days	several days	more than half the days	more than half days	more than half days	not at all	not at all	not at all	not at all
637	public	04	16	female	grade 9	grade 1-8	college and avove	urban	from 0-1 day	no		no		2	exellent	high	1-2	a lot	very difficult	no	no							.	no	several days	not at all	not at all	not at all	not at all	not at all	not at all	not at all	not at all	1	several days	not at all	not at all	not at all	not at all	several days	not at all	not at all	not at all	a little bit
638	public	04	15	female	grade 9	grade 1-8	grade 1-8	urban	from 0-1 day	no		no		3	very good	high	1-2	little	difficult	no	no							.	no	nearly every day	several days	several days	several days	nearly every day	nearly every day	several days	several days	several days	1	several days	several days	nearly every day	several days	several days	several days	not at all	not at all	a little bit	not at all
639	public	04	17	male	grade 9	grade 1-8	grade 1-8	urban	rom 2-4 days	yes	yes	no		4	poor	not at all	>5	a lot	very easy	no	no							.	no	not at all	more than half the days	several days	several days	more than half days	nearly every day	more than half the days	more than half days	more than half the days	2	several days	several days	more than half days	more than half the days	more than half days	nearly every day	a little bit	somewhat	a little bit	some what
640	public	04	18	male	grade 9	can't read and write	can't read and write	urban	from 0-1 day	yes	yes	no		0	poor	not at all	3-5	none	very difficult	no	no							.	no	several days	not at all	not at all	not at all	not at all	several days	not at all	not at all	several days	3	nearly every day	more than halfthe days	several days	more than half the days	several days	nearly every day	a little bit	very much	somewhat	some what
641	public	04	19	male	grade 9	can't read and write	can't read and write	rular	from 0-1 day	no		no		2.3	good	low	none	none	very difficult	no	no							.	no	nearly every day	several days	several days	not at all	not at all	not at all	not at all	not at all	not at all	0	nearly every day	nearly every day	not at all	not at all	not at all	not at all	not at all	not at all	not at all	a little bit
642	public	08	19	female	grade 12	can't read and write	can't read and write	rular	from 0-1 day	yes	no	no		6	good	not at all	3-5	uncertain	difficult	no	no							.	no	several days	not at all	not at all	not at all	not at all	not at all	not at all	not at all	not at all	1	several days	several days	not at all	not at all	not at all	several days	not at all	a little bit	not at all	a little bit
643	public	08	19	male	grade 12	grade 1-8	grade 1-8	rular	from 0-1 day	yes	yes	yes	4	8	good	medium	1-2	uncertain	very difficult	no	no							.	no	nearly every day	several days	more than half days	several days	several days	nearly every day	several days	not at all	more than half the days	3	more than half the days	more than halfthe days	several days	several days	more than half days	several days	not at all	not at all	a little bit	a little bit
644	public	08	19	male	grade 12	grade 1-8	can't read and write	rular	from 0-1 day	no		no		5	good	not at all	3-5	a lot	easy	no	no							.	no	not at all	not at all	several days	several days	several days	not at all	not at all	not at all	not at all	0	several days	not at all	not at all	not at all	not at all	not at all	not at all	not at all	not at all	not at all
645	public	08	19	female	grade 11	can't read and write	grade 9-12	rular	rom 5-7 days	no		yes	4	8	very good	high	none	a lot	very easy	no	no							.	no	several days	not at all	several days	not at all	several days	several days	not at all	not at all	not at all	1	nearly every day	several days	several days	more than half the days	several days	nearly every day	not at all	a little bit	somewhat	very much
646	public	08	18	male	grade 12	grade 9-12	can't read and write	rular	from 0-1 day	no		no		4	very poor	high	none	little	very difficult	yes	no							.	no	not at all	not at all	not at all	not at all	not at all	not at all	not at all	not at all	not at all	0	not at all	not at all	not at all	not at all	not at all	not at all	not at all	not at all	not at all	not at all
647	public	08	18	male	grade 12	grade 9-12	grade 9-12	rular	from 0-1 day	no		no		2	poor	not at all	none	somewhat	very easy	no	no							.	no	several days	several days	not at all	not at all	not at all	several days	not at all	not at all	not at all	0	several days	not at all	several days	several days	several days	several days	somewhat	not at all	not at all	not at all
648	public	08	18	female	grade 12	can't read and write	can't read and write	rular	rom 2-4 days	yes	yes	yes	1	4	good	not at all	>5	somewhat	easy	no	no							.	no	not at all	not at all	several days	several days	several days	several days	several days	several days	not at all	2	several days	several days	several days	several days	several days	several days	not at all	not at all	not at all	a little bit
649	public	08	18	female	grade 12	can't read and write	can't read and write	urban	from 0-1 day	yes	no	no		4	good	low	>5	somewhat	very easy	no	no							.	no	not at all	several days	several days	several days	several days	several days	not at all	nearly every day	not at all	2	several days	several days	several days	not at all	more than half days	several days	a little bit	not at all	very much	very much
650	public	08	19	female	grade 12	can't read and write	can't read and write	rular	rom 2-4 days	yes	yes	yes	1	2	good	low	>5	little	difficult	no	no							.	no	several days	not at all	several days	not at all	several days	several days	several days	not at all	several days	1	several days	several days	several days	several days	several days	several days	not at all	not at all	not at all	not at all
651	public	08	18	female	grade 12	can't read and write	can't read and write	rular	from 0-1 day	yes	no	no		5	good	not at all	1-2	uncertain	very difficult	no	no							.	no	several days	not at all	more than half days	not at all	not at all	not at all	not at all	not at all	not at all	1	more than half the days	not at all	not at all	not at all	several days	not at all	not at all	somewhat	quite a bit	quite a bit
652	public	08	19	female	grade 12	grade 1-8	grade 1-8	rular	rom 2-4 days	yes	yes	yes	6	3	very good	low	>5	little	difficult	no	no							.	no	not at all	not at all	not at all	several days	several days	not at all	not at all	several days	not at all	0	not at all	not at all	not at all	not at all	not at all	not at all	not at all	not at all	not at all	not at all
653	public	08	19	female	grade 12	can't read and write	can't read and write	rular	rom 2-4 days	yes	yes	yes	2	7	very good	low	>5	little	very difficult	yes	no							eye disease	no	several days	several days	several days	not at all	several days	several days	not at all	not at all	not at all	1	several days	not at all	several days	not at all	not at all	several days	not at all	not at all	not at all	a little bit
654	public	08	18	female	grade 12	can't read and write	can't read and write	rular	rom 2-4 days	no		no		8	good	medium	>5	uncertain	possible	no	no							.	no	several days	nearly every day	several days	more than half days	more than half days	several days	more than half the days	more than half days	more than half the days	0	several days	several days	nearly every day	nearly every day	nearly every day	several days	somewhat	very much	a little bit	quite a bit
655	public	08	19	female	grade 12	grade 1-8	can't read and write	rular	rom 2-4 days	no		no		8	very good	not at all	>5	uncertain	very easy	no	yes	no	no	no	no	no	no	heart disease	no	nearly every day	several days	more than half days	several days	more than half days	nearly every day	nearly every day	more than half days	several days	2	nearly every day	more than halfthe days	several days	several days	nearly every day	nearly every day	not at all	not at all	not at all	some what
656	public	08	19	female	grade 12	can't read and write	can't read and write	urban	from 0-1 day	no		no		3	good	not at all	3-5	somewhat	very difficult	no	no							.	no	several days	not at all	not at all	not at all	not at all	not at all	not at all	not at all	not at all	0	several days	not at all	not at all	not at all	several days	several days	not at all	not at all	not at all	a little bit
657	public	08	19	female	grade 12	grade 1-8	grade 1-8	rular	from 0-1 day	no		no		1	good	medium	1-2	little	easy	no	no							.	no	not at all	several days	several days	several days	not at all	several days	several days	several days	not at all	0	several days	several days	several days	several days	several days	several days	a little bit	not at all	not at all	a little bit
658	public	08	18	male	grade 12	grade 1-8	can't read and write	urban	from 0-1 day	yes	no	yes	3	2	very good	medium	>5	somewhat	very easy	no	no							.	no	several days	several days	several days	not at all	not at all	several days	several days	several days	several days	1	more than half the days	several days	several days	several days	several days	more than half days	a little bit	not at all	not at all	not at all
659	public	08	19	female	grade 12	can't read and write	can't read and write	urban	from 0-1 day	yes	no	no		3	very good	low	1-2	uncertain	easy	no	no							.	no	not at all	several days	several days	not at all	not at all	not at all	not at all	not at all	several days	1	several days	nearly every day	nearly every day	more than half the days	more than half days	not at all	very much	not at all	not at all	a little bit
660	public	08	19	female	grade 12	can't read and write	can't read and write	urban	from 0-1 day	no		no		2	poor	low	1-2	somewhat	easy	no	no							.	no	not at all	several days	several days	several days	several days	several days	several days	several days	not at all	0	several days	several days	several days	several days	several days	several days	a little bit	not at all	not at all	not at all
661	public	08	19	male	grade 12	can't read and write	can't read and write	urban	rom 2-4 days	yes	yes	yes	4	4.3	very good	high	3-5	somewhat	difficult	no	no							.	no	not at all	several days	more than half days	several days	several days	not at all	nearly every day	not at all	not at all	1	several days	several days	nearly every day	nearly every day	several days	more than half days	somewhat	somewhat	somewhat	some what
662	public	08	19	female	grade 12	can't read and write	can't read and write	rular	from 0-1 day	no		no		4	good	not at all	>5	a lot	easy	no	no							.	no	several days	several days	more than half days	several days	more than half days	more than half days	not at all	not at all	not at all	1	more than half the days	nearly every day	several days	not at all	several days	nearly every day	not at all	not at all	a little bit	a little bit
663	public	08	19	female	grade 12	can't read and write	can't read and write	rular	from 0-1 day	no		no		5	very good	not at all	3-5	somewhat	very difficult	no	no							.	no	several days	not at all	several days	not at all	several days	several days	not at all	not at all	several days	1	not at all	not at all	not at all	not at all	not at all	not at all	not at all	not at all	not at all	a little bit
664	public	08	18	male	grade 12	grade 9-12	grade 9-12	rular	rom 2-4 days	no		yes	5	7	good	medium	1-2	little	very difficult	no	yes	no	no	yes	no	no	no	.	no	several days	more than half the days	not at all	not at all	not at all	more than half days	several days	several days	more than half the days	1	not at all	more than halfthe days	nearly every day	nearly every day	more than half days	nearly every day	very much	not at all	a little bit	not at all
665	public	08	19	male	grade 12	can't read and write	can't read and write	rular	from 0-1 day	yes	yes	no		8	poor	low	1-2	none	very difficult	yes	no							.	no	nearly every day	several days	nearly every day	more than half days	more than half days	more than half days	several days	several days	several days	1	several days	several days	several days	nearly every day	nearly every day	nearly every day	somewhat	a little bit	somewhat	a little bit
666	public	08	19	male	grade 12	can't read and write	can't read and write	rular	from 0-1 day	no		no		6	good	low	1-2	little	possible	yes	no							.	no	several days	not at all	nearly every day	several days	several days	nearly every day	not at all	several days	several days	1	nearly every day	more than halfthe days	more than half days	not at all	more than half days	more than half days	not at all	not at all	not at all	a little bit
667	public	08	18	male	grade 12	grade 9-12	can't read and write	rular	rom 2-4 days	no		yes	2	1	good	medium	1-2	little	very difficult	no	no							.	no	several days	more than half the days	nearly every day	not at all	not at all	not at all	more than half the days	several days	more than half the days	1	not at all	more than halfthe days	nearly every day	nearly every day	several days	nearly every day	a little bit	not at all	not at all	not at all
668	public	08	19	male	grade 12	college and above	grade 9-12	urban	rom 5-7 days	no		yes	2	3	good	high	3-5	uncertain	possible	no	no							.	no	not at all	not at all	not at all	not at all	not at all	not at all	not at all	not at all	not at all	0	not at all	not at all	not at all	not at all	not at all	not at all	not at all	not at all	not at all	not at all
669	public	08	18	male	grade 12	college and above	can't read and write	rular	rom 2-4 days	yes	yes	no		5	exellent	not at all	1-2	little	difficult	no	no							.	no	several days	several days	not at all	not at all	several days	not at all	several days	more than half days	not at all	2	several days	several days	more than half days	not at all	several days	more than half days	a little bit	not at all	not at all	quite a bit
670	public	08	19	female	grade 12	grade 1-8	can't read and write	rular	rom 2-4 days	no		no		2	very good	not at all	1-2	somewhat	very easy	yes	no							.	yes	not at all	several days	nearly every day	more than half days	several days	more than half days	nearly every day	not at all	not at all	0	more than half the days	nearly every day	more than half days	several days	several days	more than half days	not at all	not at all	not at all	some what
671	public	08	17	female	grade 12	can't read and write	can't read and write	rular	rom 2-4 days	no		no		1.3	very good	not at all	1-2	somewhat	very easy	no	no							.	no	several days	several days	several days	not at all	several days	not at all	nearly every day	not at all	not at all	0	nearly every day	several days	not at all	not at all	several days	not at all	not at all	not at all	not at all	a little bit
672	public	06	18	female	grade 12	can't read and write	can't read and write	rular	from 0-1 day	no		no		3	good	not at all	1-2	none	easy	no	no							.	no	several days	not at all	several days	not at all	several days	several days	not at all	not at all	several days	1	several days	several days	not at all	not at all	several days	not at all	somewhat	not at all	not at all	very much
673	public	08	18	female	grade 12	can't read and write	can't read and write	rular	rom 2-4 days	no		no		8	good	not at all	none	a lot	difficult	no	no							.	no	nearly every day	several days	more than half days	not at all	nearly every day	several days	several days	not at all	not at all	3	not at all	several days	more than half days	not at all	more than half days	several days	a little bit	not at all	not at all	quite a bit
674	public	08	18	female	grade 12	can't read and write	can't read and write	rular	rom 2-4 days	yes	yes	no		2	good	medium	1-2	uncertain	easy	no	no							.	no	several days	several days	more than half days	not at all	several days	several days	not at all	not at all	not at all	1	several days	several days	several days	not at all	more than half days	several days	a little bit	somewhat	somewhat	a little bit
675	public	08	19	female	grade 11	grade 1-8	grade 1-8	rular	from 0-1 day	yes	yes	no		6	very good	medium	1-2	somewhat	possible	no	no							.	no	several days	not at all	not at all	not at all	several days	not at all	not at all	not at all	not at all	0	not at all	not at all	not at all	not at all	several days	not at all	not at all	not at all	not at all	a little bit
676	public	08	19	female	grade 12	grade 1-8	grade 1-8	rular	from 0-1 day	no		no		12	very good	high	>5	a lot	very easy	no	no							.	no	several days	not at all	several days	several days	more than half days	not at all	several days	not at all	not at all	2	more than half the days	several days	several days	several days	several days	not at all	a little bit	not at all	somewhat	some what
677	public	08	19	male	grade 12	grade 1-8	grade 1-8	urban	rom 2-4 days	no		yes	2	5	good	medium	3-5	little	very difficult	no	yes	no	no	yes	no	no	no	.	yes	not at all	several days	several days	several days	several days	several days	nearly every day	several days	not at all	1	not at all	not at all	several days	several days	not at all	several days	not at all	not at all	not at all	a little bit
678	public	08	18	male	grade 12	grade 9-12	grade 9-12	rular	from 0-1 day	no		yes	3	2	poor	low	>5	none	very difficult	no	no							.	no	not at all	not at all	not at all	not at all	not at all	several days	not at all	not at all	not at all	1	several days	several days	not at all	not at all	not at all	not at all	somewhat	not at all	somewhat	not at all
679	private	07	15	female	grade 9	grade 9-12	grade 1-8	urban	rom 2-4 days	no		no		2	very good	low	1-2	somewhat	possible	no	no							.	no	several days	not at all	not at all	not at all	not at all	several days	several days	not at all	not at all	0	several days	several days	not at all	not at all	nearly every day	several days	not at all	not at all	not at all	not at all
680	private	07	17	female	grade 10	college and above	college and avove	urban	from 0-1 day	yes	no	no		2	very good	not at all	1-2	uncertain	easy	no	no							.	no	several days	more than half the days	several days	several days	nearly every day	more than half days	nearly every day	not at all	not at all	1	more than half the days	more than halfthe days	several days	several days	more than half days	not at all	not at all	not at all	not at all	some what
681	public	07	16	male	grade 10	grade 9-12	grade 1-8	urban	from 0-1 day	no		no		3	good	high	3-5	somewhat	very easy	no	no							.	no	not at all	several days	not at all	not at all	not at all	not at all	not at all	nearly every day	more than half the days	0	not at all	several days	not at all	not at all	several days	several days	a little bit	not at all	not at all	a little bit
682	public	07	16	male	grade 10	college and above	college and avove	urban	from 0-1 day	yes	yes	no		0.5	good	low	1-2	little	easy	yes	no							.	no	several days	several days	nearly every day	not at all	several days	more than half days	several days	several days	more than half the days	2	several days	not at all	more than half days	not at all	more than half days	nearly every day	not at all	a little bit	a little bit	not at all
683	private	07	16	female	grade 9	grade 9-12	grade 9-12	urban	from 0-1 day	no		no		2	very good	medium	3-5	somewhat	possible	no	no							.	no	several days	several days	several days	several days	several days	several days	nearly every day	not at all	several days	3	nearly every day	nearly every day	more than half days	not at all	nearly every day	nearly every day	not at all	not at all	not at all	some what
684	private	07	17	female	grade 10	college and above	college and avove	urban	from 0-1 day	no		no		3	good	high	1-2	somewhat	possible	no	no							.	no	not at all	several days	not at all	not at all	several days	not at all	not at all	not at all	not at all	0	several days	several days	not at all	not at all	not at all	not at all	not at all	a little bit	not at all	not at all
685	private	07	16	male	grade 10	grade 9-12	grade 9-12	urban	rom 2-4 days	no		no		1	good	high	1-2	uncertain	very easy	yes	no							.	no	more than half the days	several days	several days	nearly every day	not at all	not at all	several days	several days	nearly every day	1	nearly every day	nearly every day	not at all	several days	nearly every day	nearly every day	not at all	not at all	not at all	very much
686	private	07	16	male	grade 10	college and above	grade 9-12	urban	rom 2-4 days	no		no		1	poor	high	>5	a lot	very difficult	yes	no							.	no	several days	several days	several days	not at all	not at all	several days	several days	several days	not at all	0	more than half the days	several days	several days	nearly every day	nearly every day	more than half days	not at all	a little bit	not at all	some what
687	private	07	17	female	grade 10	grade 1-8	grade 9-12	urban	rom 2-4 days	no		no		3	good	not at all	none	somewhat	difficult	no	no							.	no	several days	several days	not at all	not at all	several days	several days	several days	several days	not at all	1	nearly every day	nearly every day	nearly every day	several days	nearly every day	nearly every day	somewhat	not at all	a little bit	very much
688	private	07	17	female	grade 10	grade 9-12	grade 9-12	urban	from 0-1 day	no		no		2	good	low	>5	little	possible	no	no							.	no	several days	nearly every day	more than half days	not at all	several days	several days	more than half the days	several days	more than half the days	1	several days	more than halfthe days	several days	several days	more than half days	nearly every day	a little bit	not at all	a little bit	a little bit
689	private	07	17	female	grade 10	college and above	grade 9-12	urban	from 0-1 day	no		no		2	good	high	>5	uncertain	possible	no	no							.	no	not at all	several days	not at all	not at all	not at all	not at all	not at all	several days	not at all	0	not at all	not at all	not at all	not at all	several days	several days	not at all	not at all	not at all	not at all
690	private	07	15	female	grade 10	grade 9-12	college and avove	urban	from 0-1 day	no		no		1	very good	low	3-5	a lot	difficult	yes	no							.	no	not at all	several days	not at all	nearly every day	several days	several days	nearly every day	nearly every day	more than half the days	3	nearly every day	nearly every day	not at all	not at all	nearly every day	nearly every day	not at all	not at all	not at all	not at all
691	private	07	16	female	grade 10	grade 9-12	can't read and write	urban	from 0-1 day	no		no		2	very good	low	>5	a lot	very easy	no	no							.	no	several days	nearly every day	not at all	not at all	several days	not at all	nearly every day	not at all	not at all	0	not at all	not at all	several days	several days	nearly every day	nearly every day	very much	not at all	not at all	not at all
692	private	07	16	female	grade 10	college and above	college and avove	urban	from 0-1 day	no		no		7	very good	not at all	3-5	somewhat	very easy	no	no							.	no	several days	not at all	not at all	not at all	several days	not at all	several days	not at all	not at all	0	several days	several days	not at all	not at all	not at all	several days	not at all	not at all	a little bit	a little bit
693	private	07	17	male	grade 10	college and above	college and avove	urban	rom 5-7 days	yes	yes	no		3	exellent	high	>5	uncertain	possible	no	no							.	no	not at all	not at all	more than half days	not at all	not at all	not at all	nearly every day	several days	not at all	1	not at all	not at all	not at all	not at all	several days	not at all	not at all	not at all	not at all	a little bit
694	private	07	17	female	grade 11	college and above	college and avove	urban	from 0-1 day	no		no		1.3	very good	low	1-2	a lot	very easy	no	no							.	no	several days	several days	several days	several days	several days	several days	several days	several days	not at all	1	more than half the days	several days	not at all	several days	more than half days	nearly every day	a little bit	not at all	not at all	very much
695	private	07	17	male	grade 10	grade 9-12	grade 9-12	urban	rom 5-7 days	no		no		3	very good	low	3-5	uncertain	very easy	yes	no							.	no	not at all	several days	more than half days	several days	several days	not at all	not at all	not at all	not at all	0	nearly every day	nearly every day	not at all	not at all	nearly every day	several days	a little bit	quite a bt	not at all	not at all
696	private	07	17	female	grade 11	grade 9-12	college and avove	urban	rom 2-4 days	no		no		2	poor	not at all	3-5	uncertain	possible	no	yes	no	no	yes	no	no	no	.	no	not at all	several days	not at all	not at all	more than half days	not at all	not at all	several days	several days	0	nearly every day	several days	not at all	nearly every day	several days	more than half days	not at all	not at all	not at all	very much
697	private	07	16	male	grade 11	college and above	college and avove	urban	rom 2-4 days	no		no		2	good	low	3-5	somewhat	easy	no	no							.	no	several days	several days	several days	several days	several days	several days	several days	nearly every day	several days	0	several days	several days	several days	several days	several days	not at all	not at all	a little bit	quite a bit	very much
698	private	07	16	female	grade 11	college and above	grade 9-12	urban	from 0-1 day	no		no		6	exellent	not at all	1-2	none	very easy	no	no							.	no	not at all	not at all	several days	several days	not at all	not at all	not at all	not at all	not at all	0	several days	not at all	not at all	not at all	several days	not at all	not at all	a little bit	not at all	not at all
699	private	07	16	female	grade 11	grade 1-8	college and avove	urban	from 0-1 day	no		yes	1	2	poor	not at all	3-5	a lot	easy	no	no							.	no	nearly every day	several days	nearly every day	not at all	several days	nearly every day	more than half the days	not at all	nearly every day	3	nearly every day	nearly every day	nearly every day	several days	nearly every day	nearly every day	not at all	quite a bt	a little bit	a little bit
700	private	07	16	male	grade 12	grade 1-8	grade 1-8	urban	from 0-1 day	yes	yes	no		4	very good	not at all	1-2	a lot	easy	no	yes							allergy	no	nearly every day	more than half the days	nearly every day	not at all	nearly every day	nearly every day	nearly every day	not at all	nearly every day	3	nearly every day	nearly every day	nearly every day	several days	nearly every day	nearly every day	quite a bit	quite a bt	a little bit	a little bit
701	private	07	17	male	grade 10	grade 9-12	college and avove	urban	rom 5-7 days	no		no		4	very good	low	>5	uncertain	very easy	no	no							.	no	several days	not at all	several days	not at all	several days	not at all	not at all	not at all	not at all	1	several days	not at all	not at all	several days	not at all	several days	not at all	somewhat	not at all	a little bit
702	private	07	16	male	grade 9	grade 9-12	college and avove	urban	from 0-1 day	no		no		10	very good	not at all	>5	a lot	very difficult	yes	no							.	no	several days	several days	several days	several days	several days	several days	several days	several days	not at all	2	nearly every day	more than halfthe days	nearly every day	more than half the days	nearly every day	more than half days	not at all	somewhat	not at all	very much
703	private	07	16	male	grade 9	grade 9-12	college and avove	urban	from 0-1 day	no		no		10	very good	high	>5	a lot	very difficult	yes	no							.	no	several days	not at all	several days	several days	several days	several days	several days	several days	not at all	2	nearly every day	more than halfthe days	nearly every day	more than half the days	nearly every day	more than half days	not at all	somewhat	not at all	very much
704	private	07	16	female	grade 9	college and above	college and avove	urban	rom 2-4 days	no		no		1.3	very good	medium	1-2	somewhat	easy	no	no							.	no	more than half the days	more than half the days	several days	several days	several days	more than half days	several days	not at all	several days	2	more than half the days	more than halfthe days	several days	not at all	nearly every day	several days	not at all	not at all	not at all	very much
705	public	08	15	female	grade 9	grade 1-8	grade 1-8	urban	rom 5-7 days	yes	yes	no		2	very good	high	1-2	somewhat	very easy	yes	no							.	no	not at all	several days	not at all	not at all	more than half days	more than half days	not at all	several days	several days	2	nearly every day	nearly every day	not at all	not at all	more than half days	nearly every day	not at all	somewhat	very much	very much
706	public	08	15	female	grade 9	college and above	college and avove	urban	from 0-1 day	yes	no	no		3	good	low	>5	a lot	possible	no	no							.	no	not at all	several days	not at all	not at all	not at all	not at all	several days	not at all	not at all	0	not at all	not at all	not at all	not at all	more than half days	nearly every day	not at all	not at all	not at all	some what
707	public	08	16	male	grade 9	grade 9-12	grade 9-12	urban	rom 2-4 days	no		no		4	good	high	3-5	a lot	very easy	no	no							.	no	not at all	more than half the days	several days	several days	several days	not at all	not at all	not at all	not at all	0	not at all	not at all	several days	several days	several days	not at all	a little bit	somewhat	somewhat	a little bit
708	private	07	16	male	grade 9	grade 9-12	grade 1-8	rular	rom 2-4 days	yes	no	no		2	good	low	1-2	somewhat	possible	no	no							.	no	several days	several days	not at all	several days	not at all	more than half days	not at all	not at all	several days	1	not at all	several days	several days	not at all	more than half days	not at all	a little bit	not at all	somewhat	quite a bit
709	private	07	16	male	grade 9	college and above	college and avove	urban	from 0-1 day	no		no		2	very good	medium	1-2	a lot	easy	no	no							.	no	several days	several days	not at all	not at all	not at all	not at all	not at all	not at all	not at all	0	several days	not at all	not at all	not at all	not at all	several days	not at all	not at all	not at all	a little bit
710	private	07	15	female	grade 9	college and above	grade 9-12	urban	rom 2-4 days	no		no		5	very good	low	>5	uncertain	very easy	no	no							.	no	not at all	several days	not at all	not at all	not at all	not at all	not at all	more than half days	not at all	0	several days	several days	not at all	nearly every day	more than half days	several days	a little bit	not at all	not at all	very much
711	private	07	16	female	grade 9	college and above	college and avove	urban	rom 2-4 days	yes	no	no		0	good	not at all	1-2	somewhat	very easy	no	no							.	no	not at all	several days	not at all	not at all	not at all	several days	several days	several days	not at all	1	more than half the days	more than halfthe days	several days	several days	more than half days	several days	not at all	not at all	not at all	some what
712	private	07	15	female	grade 9	college and above	college and avove	urban	rom 5-7 days	no		yes	2	6	good	not at all	1-2	a lot	very easy	yes	no							.	no	several days	nearly every day	more than half days	not at all	more than half days	several days	more than half the days	several days	not at all	3	nearly every day	more than halfthe days	more than half days	several days	several days	more than half days	not at all	not at all	not at all	very much
713	private	07	15	female	grade 9	college and above	grade 9-12	urban	rom 2-4 days	no		no		3	very poor	high	1-2	little	very difficult	yes	no							.	no	nearly every day	several days	more than half days	several days	nearly every day	nearly every day	more than half the days	nearly every day	not at all	3	nearly every day	nearly every day	several days	more than half the days	nearly every day	nearly every day	somewhat	very much	not at all	quite a bit
714	private	07	15	female	grade 9	grade 9-12	grade 9-12	urban	from 0-1 day	no		no		1	very good	low	none	none	very difficult	no	no							.	no	nearly every day	not at all	nearly every day	more than half days	not at all	several days	more than half the days	several days	not at all	3	nearly every day	nearly every day	nearly every day	nearly every day	nearly every day	several days	not at all	a little bit	not at all	very much
715	private	07	16	female	grade 9	grade 1-8	grade 1-8	urban	from 0-1 day	no		no		2	good	low	3-5	a lot	possible	no	no							.	no	several days	more than half the days	several days	not at all	several days	not at all	several days	not at all	not at all	1	nearly every day	several days	several days	not at all	not at all	more than half days	a little bit	not at all	somewhat	quite a bit
716	private	07	17	female	grade 9	grade 9-12	grade 1-8	urban	from 0-1 day	yes	yes	no		1	very good	medium	3-5	somewhat	possible	no	no							.	no	more than half the days	nearly every day	not at all	not at all	more than half days	nearly every day	not at all	nearly every day	more than half the days	1	more than half the days	not at all	several days	nearly every day	nearly every day	more than half days	not at all	very much	a little bit	very much
717	private	07	16	female	grade 9	grade 1-8	can't read and write	urban	rom 2-4 days	yes	yes	no		2	good	low	>5	somewhat	very easy	no	no							.	no	several days	several days	several days	not at all	not at all	several days	not at all	not at all	several days	1	not at all	not at all	not at all	not at all	several days	not at all	not at all	not at all	not at all	not at all
718	private	07	15	female	grade 9	college and above	college and avove	urban	from 0-1 day	yes	yes	no		3	very good	low	none	little	very difficult	no	no							.	no	several days	several days	several days	not at all	nearly every day	nearly every day	nearly every day	more than half days	more than half the days	1	several days	nearly every day	not at all	nearly every day	nearly every day	nearly every day	not at all	not at all	not at all	not at all
719	private	07	15	female	grade 9	grade 1-8	can't read and write	urban	rom 2-4 days	yes	no	no		1	poor	high	>5	little	difficult	no	no							.	no	several days	several days	more than half days	not at all	several days	more than half days	more than half the days	not at all	several days	1	more than half the days	more than halfthe days	not at all	not at all	nearly every day	nearly every day	somewhat	somewhat	not at all	some what
720	private	07	16	female	grade 9	college and above	grade 1-8	urban	from 0-1 day	no		no		2	good	not at all	1-2	somewhat	easy	yes	yes	no	no	yes	no	no	no	.	no	not at all	several days	not at all	not at all	not at all	more than half days	several days	several days	not at all	1	more than half the days	more than halfthe days	not at all	several days	nearly every day	several days	not at all	not at all	not at all	not at all
721	private	07	15	female	grade 9	college and above	college and avove	urban	rom 5-7 days	no		no		2	poor	high	>5	little	possible	no	no							.	no	several days	several days	nearly every day	not at all	several days	more than half days	more than half the days	not at all	several days	1	several days	several days	not at all	not at all	nearly every day	nearly every day	not at all	not at all	not at all	a little bit
722	public	04	19	male	grade 11	grade 1-8	can't read and write	rular	rom 2-4 days	yes	yes	no		3	very good	not at all	3-5	uncertain	possible	yes	no							.	no	not at all	several days	nearly every day	not at all	several days	not at all	not at all	nearly every day	not at all	1	more than half the days	not at all	not at all	not at all	not at all	not at all	not at all	a little bit	not at all	some what
723	private	04	18	male	grade 11	grade 1-8	grade 1-8	rular	rom 5-7 days	yes	no	no		8	good	low	>5	a lot	easy	yes	no							.	no	several days	more than half the days	several days	not at all	not at all	nearly every day	several days	nearly every day	not at all	1	not at all	more than halfthe days	several days	several days	nearly every day	more than half days	a little bit	not at all	not at all	not at all
724	public	04	19	female	grade 11	grade 1-8	grade 1-8	urban	rom 2-4 days	no		no		2	good	not at all	>5	a lot	very easy	no	no							.	no	not at all	several days	several days	not at all	not at all	not at all	not at all	not at all	not at all	0	not at all	not at all	not at all	not at all	several days	not at all	not at all	not at all	not at all	some what
725	public	08	18	female	grade 10	can't read and write	can't read and write	rular	from 0-1 day	no		no		4	very good	not at all	1-2	somewhat	very difficult	no	no							.	no	several days	not at all	several days	not at all	several days	not at all	more than half the days	not at all	not at all	0	not at all	several days	more than half days	nearly every day	not at all	several days	not at all	not at all	not at all	a little bit
726	public	08	17	female	grade 10	grade 1-8	grade 1-8	rular	rom 2-4 days	no		no		6	exellent	low	1-2	somewhat	possible	no	no							.	no	nearly every day	nearly every day	not at all	not at all	more than half days	nearly every day	nearly every day	not at all	more than half the days	3	nearly every day	nearly every day	nearly every day	not at all	several days	more than half days	quite a bit	not at all	not at all	very much
727	public	08	18	female	grade 10	can't read and write	can't read and write	rular	from 0-1 day	yes	yes	no		4	good	low	1-2	little	very difficult	no	no							.	no	several days	not at all	several days	several days	several days	not at all	several days	not at all	not at all	0	several days	nearly every day	several days	several days	several days	not at all	not at all	not at all	a little bit	a little bit
728	public	08	17	female	grade 10	grade 1-8	grade 1-8	rular	from 0-1 day	yes	yes	yes	3	10	exellent	not at all	1-2	little	very difficult	yes	no							.	no	several days	not at all	not at all	not at all	not at all	several days	not at all	not at all	several days	1	several days	several days	several days	several days	several days	several days	not at all	not at all	a little bit	not at all
729	public	08	18	female	grade 10	can't read and write	can't read and write	rular	from 0-1 day	yes	yes	no		18	good	low	3-5	uncertain	very difficult	no	no							.	no	several days	more than half the days	several days	nearly every day	nearly every day	nearly every day	nearly every day	not at all	not at all	3	nearly every day	several days	nearly every day	nearly every day	several days	several days	not at all	not at all	not at all	a little bit
730	public	08	16	male	grade 10	grade 1-8	can't read and write	urban	from 0-1 day	yes	no	no		1	good	high	none	little	easy	no	yes	no	no	no	no	no	no	mental illness	yes	several days	not at all	not at all	not at all	more than half days	several days	several days	not at all	several days	1	several days	nearly every day	not at all	nearly every day	more than half days	not at all	a little bit	a little bit	not at all	not at all
731	public	08	17	female	grade 10	can't read and write	can't read and write	rular	from 0-1 day	no		no		4	good	low	1-2	somewhat	easy	no	no							.	no	several days	several days	more than half days	several days	several days	not at all	several days	several days	several days	1	several days	more than halfthe days	not at all	not at all	several days	more than half days	not at all	a little bit	somewhat	not at all
732	public	08	18	female	grade 10	can't read and write	can't read and write	rular	from 0-1 day	no		no		3	good	low	1-2	somewhat	very difficult	no	yes	no	no	no	no	no	no	heart disease	no	several days	not at all	several days	not at all	several days	several days	several days	several days	not at all	3	more than half the days	not at all	several days	several days	several days	more than half days	a little bit	somewhat	not at all	not at all
733	public	08	17	female	grade 10	grade 1-8	grade 1-8	urban	from 0-1 day	no		no		3	very good	not at all	none	somewhat	very difficult	no	no							.	no	not at all	not at all	not at all	not at all	not at all	not at all	not at all	not at all	not at all	0	not at all	not at all	not at all	not at all	not at all	not at all	not at all	not at all	not at all	not at all
734	public	08	16	male	grade 10	grade 1-8	grade 1-8	urban	from 0-1 day	yes	no	yes	4	2	good	medium	3-5	uncertain	easy	yes	no							.	no	several days	several days	several days	not at all	not at all	several days	several days	not at all	not at all	1	several days	several days	several days	several days	several days	several days	not at all	not at all	not at all	a little bit
735	public	08	18	female	grade 10	grade 1-8	grade 1-8	rular	from 0-1 day	no		yes	2	3	poor	not at all	3-5	uncertain	difficult	no	no							.	no	several days	nearly every day	not at all	not at all	several days	not at all	more than half the days	not at all	several days	2	more than half the days	several days	not at all	more than half the days	more than half days	several days	not at all	a little bit	a little bit	some what
736	public	08	18	female	grade 10	can't read and write	can't read and write	rular	from 0-1 day	yes	yes	no		6	good	high	1-2	little	difficult	no	no							.	no	several days	several days	nearly every day	not at all	several days	several days	several days	several days	several days	1	nearly every day	several days	several days	not at all	several days	several days	a little bit	a little bit	a little bit	not at all
737	public	08	17	female	grade 10	can't read and write	can't read and write	urban	from 0-1 day	no		no		14	very good	not at all	>5	a lot	possible	no	no							.	no	several days	not at all	several days	not at all	several days	several days	not at all	not at all	not at all	1	nearly every day	several days	not at all	several days	nearly every day	several days	quite a bit	not at all	not at all	very much
738	public	08	17	female	grade 10	grade 1-8	can't read and write	rular	rom 2-4 days	yes	yes	yes	2	4	exellent	not at all	1-2	somewhat	possible	no	no							.	no	several days	not at all	nearly every day	nearly every day	nearly every day	several days	nearly every day	several days	nearly every day	3	nearly every day	nearly every day	several days	nearly every day	nearly every day	several days	somewhat	somewhat	not at all	quite a bit
739	public	08	18	female	grade 10	can't read and write	grade 1-8	rular	from 0-1 day	no		no		5	very good	low	>5	somewhat	very easy	no	no							.	no	several days	not at all	more than half days	nearly every day	several days	not at all	not at all	several days	nearly every day	3	nearly every day	more than halfthe days	several days	several days	not at all	not at all	not at all	not at all	somewhat	a little bit
740	public	08	17	female	grade 10	college and above	grade 9-12	urban	rom 5-7 days	yes	no	no		5	very good	low	>5	somewhat	difficult	no	no							.	no	not at all	several days	more than half days	not at all	nearly every day	not at all	not at all	not at all	not at all	1	several days	several days	several days	several days	several days	more than half days	not at all	a little bit	a little bit	some what
741	public	08	17	female	grade 10	college and above	college and avove	urban	from 0-1 day	no		no		3	very good	low	>5	somewhat	difficult	no	no							.	no	not at all	several days	nearly every day	several days	nearly every day	several days	not at all	more than half days	several days	0	more than half the days	several days	several days	not at all	several days	more than half days	not at all	a little bit	a little bit	some what
742	public	08	17	female	grade 10	grade 1-8	grade 1-8	urban	from 0-1 day	yes	yes	yes	4	4	very good	not at all	>5	a lot	possible	yes	no							.	no	several days	not at all	not at all	not at all	nearly every day	several days	several days	not at all	several days	0	several days	several days	not at all	not at all	several days	several days	a little bit	not at all	somewhat	some what
743	public	08	19	male	grade 10	grade 1-8	grade 1-8	rular	from 0-1 day	yes	yes	no		8	exellent	high	>5	a lot	very easy	no	no							.	no	several days	not at all	several days	not at all	not at all	not at all	more than half the days	more than half days	not at all	3	more than half the days	several days	not at all	several days	more than half days	several days	not at all	not at all	somewhat	quite a bit
744	public	08	18	male	grade 10	grade 1-8	grade 9-12	urban	rom 2-4 days	yes	no	no		5	exellent	high	>5	somewhat	possible	no	no							.	no	several days	more than half the days	nearly every day	not at all	several days	not at all	several days	several days	not at all	3	several days	several days	more than half days	not at all	not at all	more than half days	not at all	very much	a little bit	not at all
745	public	08	17	female	grade 10	college and above	college and avove	urban	rom 5-7 days	yes	yes	no		4	exellent	low	>5	somewhat	difficult	no	no							.	no	not at all	several days	several days	not at all	several days	not at all	not at all	not at all	not at all	1	more than half the days	several days	several days	not at all	several days	more than half days	not at all	a little bit	a little bit	quite a bit
746	public	08	17	male	grade 10	grade 9-12	grade 1-8	urban	rom 2-4 days	yes	yes	yes	4	3	very good	not at all	1-2	uncertain	possible	no	no							.	no	several days	nearly every day	several days	several days	several days	not at all	more than half the days	not at all	nearly every day	1	several days	not at all	several days	nearly every day	not at all	not at all	very much	very much	very much	very much
747	public	08	17	male	grade 10	grade 1-8	grade 1-8	urban	from 0-1 day	no		yes	3	2	good	high	none	somewhat	possible	yes	no							.	no	several days	not at all	several days	several days	more than half days	not at all	nearly every day	several days	more than half the days	0	more than half the days	more than halfthe days	not at all	several days	several days	not at all	not at all	not at all	not at all	not at all
748	public	06	18	female	grade 10	grade 1-8	grade 9-12	urban	rom 2-4 days	yes	no	no		1	good	high	1-2	somewhat	very difficult	no	no							.	no	not at all	several days	several days	several days	more than half days	several days	not at all	more than half days	nearly every day	1	more than half the days	several days	several days	more than half the days	not at all	not at all	not at all	not at all	not at all	a little bit
749	public	06	18	female	grade 10	grade 1-8	grade 1-8	urban	rom 2-4 days	yes	no	no		0.4	good	high	1-2	a lot	very difficult	no	no							.	no	not at all	not at all	several days	not at all	not at all	not at all	not at all	several days	several days	0	not at all	not at all	several days	several days	several days	not at all	not at all	not at all	not at all	a little bit
750	public	06	17	female	grade 10	grade 1-8	grade 1-8	rular	from 0-1 day	yes	yes	no		2	good	not at all	1-2	little	possible	yes	no							.	no	not at all	several days	several days	several days	not at all	not at all	not at all	not at all	not at all	0	several days	not at all	not at all	not at all	not at all	several days	somewhat	somewhat	quite a bit	very much
751	public	06	18	male	grade 10	grade 1-8	can't read and write	urban	from 0-1 day	no		no		16	exellent	not at all	3-5	little	possible	no	no							.	no	not at all	several days	nearly every day	not at all	not at all	not at all	several days	nearly every day	several days	0	not at all	not at all	several days	not at all	not at all	not at all	not at all	not at all	not at all	not at all
752	public	06	16	female	grade 10	can't read and write	can't read and write	rular	from 0-1 day	no		no		1.3	very good	not at all	3-5	uncertain	very difficult	no	no							.	no	not at all	several days	more than half days	not at all	more than half days	not at all	not at all	not at all	not at all	1	several days	several days	several days	more than half the days	several days	several days	a little bit	not at all	not at all	a little bit
753	public	06	18	male	grade 10	grade 1-8	can't read and write	urban	rom 5-7 days	no		no		1	good	not at all	3-5	somewhat	very difficult	yes	no							.	no	several days	nearly every day	not at all	several days	several days	more than half days	several days	several days	several days	2	several days	several days	more than half days	several days	more than half days	several days	not at all	not at all	not at all	a little bit
754	public	06	19	male	grade 10	can't read and write	can't read and write	rular	from 0-1 day	no		no		6	exellent	low	>5	somewhat	possible	no	no							.	no	not at all	several days	more than half days	not at all	not at all	nearly every day	several days	not at all	not at all	2	several days	several days	more than half days	not at all	several days	several days	not at all	a little bit	somewhat	not at all
755	public	06	18	female	grade 10	can't read and write	grade 1-8	urban	from 0-1 day	no		no		2	poor	not at all	3-5	little	very easy	yes	no							.	no	not at all	several days	several days	several days	not at all	not at all	several days	more than half days	not at all	0	not at all	more than halfthe days	nearly every day	several days	more than half days	nearly every day	not at all	not at all	not at all	some what
756	public	06	18	male	grade 10	college and above	grade 9-12	urban	from 0-1 day	yes	yes	yes	1	2	good	high	none	none	very difficult	yes	no							.	no	more than half the days	several days	several days	not at all	not at all	more than half days	nearly every day	more than half days	more than half the days	1	more than half the days	more than halfthe days	nearly every day	more than half the days	nearly every day	more than half days	a little bit	not at all	not at all	quite a bit
757	public	06	19	male	grade 10	can't read and write	can't read and write	rular	from 0-1 day	yes	yes	no		1	exellent	high	1-2	uncertain	very difficult	yes	no							.	yes	not at all	several days	nearly every day	several days	more than half days	not at all	nearly every day	not at all	not at all	3	more than half the days	several days	several days	nearly every day	several days	several days	a little bit	very much	somewhat	a little bit
758	public	08	18	female	grade 10	grade 9-12	can't read and write	rular	from 0-1 day	no		no		2	good	low	none	little	easy	no	no							.	no	several days	more than half the days	several days	not at all	several days	several days	not at all	not at all	several days	1	several days	more than halfthe days	several days	several days	several days	several days	not at all	not at all	a little bit	a little bit
759	public	08	17	female	grade 10	grade 1-8	can't read and write	rular	from 0-1 day	no		no		4	very good	high	>5	uncertain	very easy	yes	no							.	no	not at all	several days	nearly every day	several days	several days	not at all	not at all	more than half days	not at all	2	several days	several days	not at all	several days	several days	several days	not at all	a little bit	quite a bit	not at all
760	public	08	15	female	grade 10	grade 1-8	grade 1-8	rular	from 0-1 day	no		no		4	good	low	>5	uncertain	very difficult	no	no							.	no	not at all	more than half the days	several days	not at all	several days	not at all	several days	several days	not at all	1	several days	several days	several days	not at all	several days	several days	a little bit	not at all	somewhat	some what
761	public	08	16	female	grade 10	grade 1-8	grade 1-8	rular	from 0-1 day	no		no		3	good	low	>5	uncertain	very difficult	no	yes	no	no	no	no	no	no	eye disease	no	several days	more than half the days	several days	not at all	several days	more than half days	several days	several days	not at all	1	more than half the days	several days	several days	several days	several days	several days	a little bit	not at all	a little bit	some what
762	public	08	16	male	grade 10	grade 1-8	grade 1-8	urban	rom 2-4 days	no		no		5	very good	high	3-5	somewhat	easy	no	no							.	no	not at all	not at all	several days	not at all	not at all	not at all	not at all	not at all	not at all	0	not at all	not at all	not at all	not at all	not at all	not at all	not at all	not at all	not at all	a little bit
763	public	08	17	male	grade 10	college and above	college and avove	urban	from 0-1 day	no		yes	2	1	good	high	none	somewhat	easy	yes	no							.	no	not at all	not at all	several days	several days	not at all	not at all	several days	not at all	not at all	1	several days	several days	not at all	several days	several days	several days	not at all	not at all	somewhat	not at all
764	public	08	18	female	grade 10	grade 1-8	can't read and write	rular	from 0-1 day	no		no		6	good	high	>5	uncertain	very easy	yes	no							.	yes	not at all	several days	nearly every day	several days	more than half days	more than half days	nearly every day	several days	nearly every day	2	nearly every day	nearly every day	nearly every day	nearly every day	nearly every day	nearly every day	not at all	a little bit	somewhat	quite a bit
765	public	08	17	female	grade 10	grade 1-8	can't read and write	rular	from 0-1 day	yes	yes	no		4	good	not at all	none	little	easy	no	no							.	no	more than half the days	more than half the days	several days	several days	more than half days	nearly every day	nearly every day	not at all	several days	2	nearly every day	nearly every day	more than half days	several days	several days	several days	not at all	quite a bt	somewhat	a little bit
766	public	08	18	female	grade 10	college and above	college and avove	urban	rom 2-4 days	no		no		2	poor	high	>5	uncertain	very easy	no	no							.	no	not at all	nearly every day	not at all	nearly every day	nearly every day	not at all	not at all	not at all	not at all	0	not at all	several days	not at all	not at all	several days	several days	not at all	a little bit	quite a bit	a little bit
767	public	08	18	male	grade 10	college and above	college and avove	urban	rom 2-4 days	yes	yes	yes	5	4	good	not at all	1-2	a lot	possible	no	no							.	no	not at all	not at all	several days	not at all	several days	not at all	not at all	not at all	not at all	0	several days	several days	not at all	not at all	several days	several days	not at all	not at all	not at all	not at all
768	public	08	17	female	grade 10	grade 1-8	grade 1-8	rular	rom 5-7 days	no		no		4	good	low	>5	somewhat	difficult	yes	no							.	no	nearly every day	not at all	several days	not at all	not at all	not at all	not at all	not at all	not at all	2	nearly every day	several days	several days	more than half the days	nearly every day	nearly every day	not at all	very much	a little bit	very much
769	public	08	19	male	grade 10	grade 1-8	grade 1-8	rular	from 0-1 day	yes	yes	no		4	very good	not at all	3-5	uncertain	very difficult	no	no							.	no	several days	not at all	nearly every day	not at all	not at all	not at all	more than half the days	several days	not at all	0	several days	not at all	several days	not at all	not at all	not at all	not at all	not at all	not at all	not at all
770	public	08	18	female	grade 10	can't read and write	can't read and write	rular	from 0-1 day	no		no		4	good	high	3-5	little	difficult	no	no							.	no	several days	several days	more than half days	not at all	several days	several days	several days	several days	several days	1	several days	several days	several days	several days	more than half days	several days	not at all	a little bit	somewhat	a little bit
771	public	08	16	female	grade 10	can't read and write	can't read and write	rular	from 0-1 day	no		no		6	good	high	1-2	little	difficult	no	no							.	no	several days	several days	several days	several days	several days	several days	several days	several days	not at all	1	not at all	not at all	not at all	not at all	several days	several days	somewhat	not at all	not at all	not at all
772	public	08	17	female	grade 10	college and above	college and avove	urban	from 0-1 day	yes	no	no		2	very good	not at all	1-2	uncertain	easy	no	no							.	no	several days	more than half the days	several days	several days	nearly every day	more than half days	nearly every day	not at all	not at all	1	more than half the days	more than halfthe days	several days	several days	more than half days	several days	not at all	not at all	not at all	some what
773	public	08	17	female	grade 11	grade 1-8	can't read and write	rular	rom 2-4 days	yes	yes	no		2	very good	not at all	3-5	somewhat	very difficult	yes	no							.	no	not at all	several days	nearly every day	not at all	not at all	not at all	several days	several days	not at all	0	nearly every day	not at all	not at all	not at all	not at all	not at all	a little bit	a little bit	a little bit	a little bit
774	public	08	19	male	grade 11	can't read and write	can't read and write	rular	from 0-1 day	yes	no	no		2	good	low	>5	uncertain	possible	no	no							.	no	several days	several days	not at all	not at all	not at all	not at all	several days	not at all	not at all	0	not at all	not at all	not at all	not at all	several days	several days	not at all	not at all	a little bit	a little bit
775	public	08	17	female	grade 11	grade 1-8	can't read and write	rular	rom 2-4 days	yes	yes	no		4	very good	not at all	3-5	somewhat	very difficult	no	yes	no	no	no	no	no	no	allergy	no	several days	several days	nearly every day	several days	not at all	not at all	several days	not at all	not at all	1	several days	not at all	not at all	not at all	not at all	several days	not at all	not at all	a little bit	a little bit
776	public	08	18	female	grade 12	can't read and write	can't read and write	rular	from 0-1 day	yes	no	no		2	poor	not at all	1-2	little	very difficult	yes	no							.	no	more than half the days	several days	nearly every day	not at all	not at all	several days	several days	several days	several days	3	more than half the days	several days	not at all	several days	nearly every day	several days	a little bit	somewhat	not at all	some what
777	public	08	19	female	grade 11	can't read and write	can't read and write	rular	from 0-1 day	no		no		1	good	not at all	1-2	little	very difficult	no	no							.	no	not at all	several days	several days	several days	several days	not at all	several days	several days	several days	1	several days	several days	not at all	not at all	several days	several days	a little bit	a little bit	not at all	not at all
778	public	08	19	female	grade 12	grade 1-8	grade 1-8	urban	rom 2-4 days	yes	no	no		5	good	not at all	3-5	uncertain	easy	no	no							.	no	several days	not at all	several days	not at all	not at all	not at all	nearly every day	not at all	not at all	1	several days	several days	several days	not at all	not at all	several days	not at all	not at all	not at all	not at all
779	public	08	18	female	grade 11	college and above	college and avove	rular	rom 5-7 days	no		no		2	good	not at all	3-5	uncertain	easy	no	no							.	no	several days	not at all	several days	several days	several days	not at all	not at all	several days	not at all	1	not at all	more than halfthe days	not at all	several days	several days	not at all	not at all	not at all	not at all	not at all
780	public	08	19	female	grade 11	grade 1-8	can't read and write	rular	from 0-1 day	no		no		1	good	not at all	>5	none	easy	yes	no							.	no	not at all	not at all	not at all	not at all	not at all	not at all	several days	several days	several days	0	not at all	not at all	not at all	not at all	several days	several days	not at all	not at all	not at all	quite a bit
781	public	08	19	female	grade 11	can't read and write	can't read and write	rular	from 0-1 day	yes	yes	no		4	good	not at all	1-2	little	difficult	no	no							.	no	not at all	several days	several days	not at all	several days	not at all	not at all	not at all	not at all	0	not at all	several days	not at all	not at all	not at all	not at all	a little bit	a little bit	a little bit	a little bit
782	public	08	18	male	grade 11	can't read and write	can't read and write	rular	rom 2-4 days	no		no		4	good	not at all	none	somewhat	easy	no	no							.	yes	not at all	several days	several days	more than half days	several days	more than half days	several days	not at all	not at all	1	not at all	several days	more than half days	not at all	not at all	nearly every day	not at all	not at all	not at all	a little bit
783	public	08	17	female	grade 11	can't read and write	can't read and write	rular	rom 2-4 days	no		no		5	good	low	>5	uncertain	possible	no	no							.	yes	not at all	not at all	not at all	not at all	not at all	not at all	not at all	not at all	not at all	0	not at all	not at all	not at all	not at all	not at all	not at all	not at all	not at all	not at all	not at all
784	public	08	17	female	grade 11	grade 1-8	can't read and write	rular	rom 2-4 days	no		no		8	exellent	not at all	3-5	a lot	easy	no	no							.	no	several days	not at all	not at all	not at all	not at all	several days	several days	not at all	not at all	1	several days	several days	not at all	several days	several days	several days	not at all	a little bit	a little bit	some what
785	public	08	18	male	grade 11	grade 1-8	can't read and write	rular	rom 2-4 days	no		no		1	exellent	medium	3-5	somewhat	easy	no	no							.	no	not at all	not at all	not at all	not at all	not at all	not at all	not at all	several days	not at all	0	several days	not at all	more than half days	not at all	more than half days	more than half days	a little bit	not at all	not at all	a little bit
786	public	08	18	female	grade 11	can't read and write	can't read and write	rular	from 0-1 day	no		no		6	good	not at all	1-2	somewhat	possible	no	no							.	no	several days	several days	not at all	not at all	several days	several days	more than half the days	not at all	several days	1	several days	more than halfthe days	more than half days	several days	not at all	more than half days	a little bit	not at all	somewhat	quite a bit
787	public	08	18	male	grade 11	grade 1-8	can't read and write	rular	rom 2-4 days	yes	yes	no		3	very good	low	1-2	somewhat	difficult	no	yes	no	no	no	no	no	no	skin disease	no	several days	not at all	several days	not at all	several days	not at all	not at all	not at all	not at all	0	several days	not at all	several days	several days	several days	not at all	not at all	not at all	a little bit	quite a bit
788	public	08	17	female	grade 11	college and above	grade 9-12	urban	from 0-1 day	no		no		2	good	not at all	1-2	uncertain	easy	no	no							.	no	several days	not at all	more than half days	several days	several days	nearly every day	nearly every day	several days	several days	3	nearly every day	more than halfthe days	not at all	nearly every day	nearly every day	more than half days	a little bit	not at all	not at all	quite a bit
789	public	08	17	female	grade 11	college and above	college and avove	urban	rom 2-4 days	yes	yes	no		4	very good	high	>5	uncertain	difficult	no	no							.	no	not at all	several days	several days	several days	not at all	not at all	several days	not at all	not at all	1	not at all	not at all	several days	not at all	not at all	not at all	a little bit	not at all	a little bit	not at all
790	public	08	17	male	grade 11	can't read and write	can't read and write	rular	from 0-1 day	no		no		3	good	not at all	none	little	very difficult	no	no							.	no	not at all	several days	several days	several days	more than half days	nearly every day	nearly every day	not at all	more than half the days	1	more than half the days	more than halfthe days	several days	more than half the days	more than half days	more than half days	quite a bit	somewhat	somewhat	some what
791	public	08	18	male	grade 11	grade 9-12	college and avove	rular	rom 2-4 days	yes	yes	yes	2	4	exellent	low	>5	a lot	very easy	no	no							.	no	not at all	not at all	not at all	not at all	not at all	not at all	not at all	not at all	not at all	0	not at all	not at all	not at all	not at all	not at all	not at all	not at all	not at all	not at all	not at all
792	public	08	17	female	grade 11	can't read and write	grade 1-8	rular	from 0-1 day	yes	no	yes	1	5	good	low	1-2	little	difficult	yes	no							.	yes	nearly every day	several days	several days	several days	not at all	several days	several days	not at all	not at all	0	several days	several days	nearly every day	not at all	nearly every day	nearly every day	not at all	not at all	not at all	quite a bit
793	public	08	18	male	grade 11	grade 1-8	grade 1-8	rular	rom 2-4 days	yes	yes	no		4	very good	medium	3-5	a lot	difficult	no	no							.	no	several days	nearly every day	several days	more than half days	not at all	not at all	not at all	not at all	not at all	0	several days	not at all	not at all	not at all	several days	more than half days	somewhat	not at all	not at all	a little bit
794	public	08	17	female	grade 11	grade 1-8	grade 1-8	urban	from 0-1 day	yes	yes	yes	2	4	good	medium	1-2	uncertain	possible	no	no							.	no	nearly every day	several days	nearly every day	more than half days	several days	nearly every day	more than half the days	more than half days	more than half the days	1	nearly every day	more than halfthe days	more than half days	not at all	nearly every day	more than half days	not at all	a little bit	a little bit	some what
795	public	08	18	female	grade 11	college and above	grade 1-8	urban	from 0-1 day	yes	yes	yes	2	5	good	low	1-2	uncertain	possible	no	no							.	no	nearly every day	more than half the days	nearly every day	several days	several days	several days	not at all	several days	more than half the days	1	nearly every day	several days	several days	several days	nearly every day	several days	not at all	not at all	a little bit	very much
796	public	08	16	male	grade 11	grade 1-8	can't read and write	urban	rom 2-4 days	yes	yes	yes	4	1	good	not at all	1-2	uncertain	difficult	no	no							.	no	nearly every day	several days	more than half days	nearly every day	not at all	nearly every day	nearly every day	nearly every day	not at all	3	nearly every day	nearly every day	not at all	nearly every day	nearly every day	nearly every day	somewhat	somewhat	somewhat	not at all
797	public	08	19	female	grade 11	grade 1-8	grade 1-8	rular	rom 2-4 days	yes	yes	no		4	good	low	1-2	somewhat	easy	yes	no							.	no	several days	more than half the days	nearly every day	more than half days	nearly every day	not at all	nearly every day	not at all	several days	1	several days	several days	several days	not at all	nearly every day	nearly every day	not at all	not at all	not at all	a little bit
798	public	08	18	male	grade 11	can't read and write	grade 1-8	urban	rom 5-7 days	yes	yes	no		5	very good	medium	>5	somewhat	very easy	yes	no							.	no	several days	several days	not at all	not at all	not at all	nearly every day	not at all	not at all	nearly every day	3	nearly every day	nearly every day	nearly every day	nearly every day	not at all	not at all	not at all	not at all	somewhat	some what
799	public	08	19	female	grade 11	grade 1-8	can't read and write	rular	from 0-1 day	no		no		4	very good	not at all	>5	uncertain	difficult	no	no							.	no	not at all	several days	not at all	several days	not at all	not at all	several days	several days	not at all	1	several days	several days	several days	several days	nearly every day	nearly every day	not at all	quite a bt	a little bit	quite a bit
800	public	08	17	female	grade 11	college and above	college and avove	urban	rom 5-7 days	yes	yes	yes	0	5	very good	medium	none	a lot	very easy	no	no							.	no	not at all	not at all	not at all	not at all	not at all	not at all	not at all	several days	not at all	0	not at all	not at all	not at all	not at all	not at all	several days	quite a bit	not at all	not at all	not at all
801	public	08	19	female	grade 11	grade 9-12	can't read and write	urban	from 0-1 day	no		no		5	good	not at all	>5	somewhat	easy	no	no							.	no	not at all	several days	nearly every day	several days	not at all	not at all	several days	more than half days	not at all	1	more than half the days	several days	not at all	nearly every day	several days	not at all	not at all	not at all	a little bit	some what
802	public	08	19	male	grade 11	grade 9-12	grade 9-12	urban	rom 2-4 days	yes	yes	no		2	good	low	3-5	uncertain	easy	yes	no							.	no	not at all	several days	not at all	not at all	not at all	not at all	several days	not at all	not at all	0	not at all	not at all	not at all	not at all	several days	not at all	not at all	not at all	a little bit	a little bit
803	public	08	19	female	grade 11	grade 1-8	can't read and write	rular	rom 2-4 days	no		no		4	exellent	high	>5	somewhat	very easy	no	no							.	no	several days	not at all	nearly every day	not at all	not at all	not at all	several days	not at all	not at all	1	several days	several days	not at all	not at all	more than half days	nearly every day	a little bit	a little bit	a little bit	some what
804	public	08	18	male	grade 11	grade 9-12	can't read and write	urban	rom 2-4 days	no		no		4	very poor	medium	>5	none	very difficult	no	no							.	yes	more than half the days	more than half the days	more than half days	more than half days	more than half days	several days	several days	nearly every day	nearly every day	2	several days	several days	more than half days	nearly every day	nearly every day	more than half days	not at all	not at all	not at all	not at all
805	public	08	19	male	grade 11	grade 1-8	grade 1-8	urban	rom 2-4 days	yes	yes	yes	4	8	good	high	>5	uncertain	difficult	no	no							.	no	not at all	several days	several days	several days	several days	not at all	not at all	more than half days	more than half the days	0	several days	not at all	several days	not at all	not at all	not at all	not at all	not at all	a little bit	a little bit
806	public	08	18	male	grade 9	grade 9-12	grade 9-12	urban	rom 2-4 days	no		yes	1	1.3	good	high	1-2	uncertain	possible	yes	no							.	no	several days	several days	several days	several days	nearly every day	several days	several days	not at all	not at all	1	several days	several days	several days	not at all	several days	several days	not at all	a little bit	not at all	some what
807	public	08	17	female	grade 9	can't read and write	grade 1-8	rular	from 0-1 day	no		no		2	good	not at all	1-2	uncertain	easy	no	no							.	no	several days	several days	several days	several days	several days	nearly every day	nearly every day	nearly every day	more than half the days	1	nearly every day	several days	nearly every day	several days	several days	nearly every day	somewhat	somewhat	a little bit	quite a bit
808	public	08	18	female	grade 9	grade 9-12	can't read and write	urban	rom 2-4 days	no		no		2	very good	high	1-2	uncertain	possible	no	yes	no	no	yes	no	no	no	.	no	several days	several days	several days	several days	nearly every day	several days	several days	not at all	not at all	1	nearly every day	several days	several days	not at all	several days	several days	not at all	not at all	quite a bit	very much
809	public	08	16	female	grade 9	grade 9-12	grade 9-12	rular	from 0-1 day	no		no		1	very poor	high	>5	somewhat	easy	yes	yes	no	no	no	no	no	no	heart disease	no	nearly every day	several days	several days	not at all	not at all	not at all	not at all	not at all	not at all	1	several days	not at all	several days	more than half the days	several days	not at all	not at all	very much	very much	a little bit
810	public	08	16	female	grade 9	grade 1-8	can't read and write	rular	from 0-1 day	yes	yes	no		4	good	high	1-2	somewhat	difficult	yes	yes	no	no	no	no	no	no	epilepsy	yes	several days	more than half the days	nearly every day	more than half days	nearly every day	several days	nearly every day	more than half days	several days	2	nearly every day	nearly every day	several days	more than half the days	several days	nearly every day	quite a bit	not at all	very much	some what
811	public	08	18	female	grade 10	can't read and write	can't read and write	rular	from 0-1 day	no		no		4	good	not at all	1-2	somewhat	possible	no	no							.	no	several days	several days	not at all	not at all	not at all	not at all	not at all	not at all	not at all	1	several days	several days	not at all	not at all	several days	several days	not at all	not at all	not at all	a little bit
812	public	08	17	male	grade 10	can't read and write	grade 1-8	rular	from 0-1 day	yes	no	no		3	good	low	1-2	somewhat	very difficult	no	no							.	no	several days	several days	nearly every day	not at all	several days	several days	several days	more than half days	more than half the days	1	several days	several days	several days	not at all	not at all	not at all	not at all	a little bit	a little bit	not at all
813	public	08	19	male	grade 10	can't read and write	can't read and write	urban	rom 2-4 days	yes	yes	no		1	good	not at all	1-2	little	difficult	yes	no							.	no	several days	several days	several days	several days	several days	several days	nearly every day	several days	not at all	3	nearly every day	nearly every day	nearly every day	several days	nearly every day	several days	not at all	not at all	not at all	not at all
814	public	08	17	male	grade 10	grade 1-8	grade 1-8	rular	from 0-1 day	yes	yes	no		4	very good	not at all	>5	uncertain	very easy	no	no							.	no	not at all	several days	several days	several days	several days	several days	several days	not at all	not at all	2	more than half the days	several days	more than half days	several days	several days	more than half days	quite a bit	not at all	quite a bit	very much
815	public	08	19	male	grade 10	can't read and write	can't read and write	rular	from 0-1 day	yes	yes	yes	5	3	good	high	1-2	uncertain	difficult	yes	no							.	no	several days	several days	several days	several days	nearly every day	nearly every day	nearly every day	more than half days	several days	3	nearly every day	nearly every day	nearly every day	nearly every day	nearly every day	nearly every day	somewhat	quite a bt	quite a bit	some what
816	public	08	18	male	grade 10	grade 1-8	can't read and write	rular	rom 2-4 days	yes	yes	no		6	good	high	none	little	difficult	no	no							.	yes	nearly every day	not at all	more than half days	not at all	several days	several days	not at all	not at all	several days	1	more than half the days	not at all	several days	not at all	not at all	several days	a little bit	not at all	not at all	not at all
817	public	08	16	male	grade 10	college and above	college and avove	urban	rom 5-7 days	no		no		4	good	high	>5	uncertain	difficult	no	no							.	no	several days	several days	several days	not at all	several days	not at all	several days	not at all	not at all	0	not at all	not at all	not at all	not at all	several days	not at all	a little bit	not at all	not at all	some what
818	public	08	17	female	grade 10	grade 1-8	grade 1-8	urban	rom 2-4 days	yes	yes	yes	2	4	very good	low	1-2	somewhat	difficult	no	no							.	no	several days	several days	several days	several days	nearly every day	several days	more than half the days	nearly every day	not at all	0	several days	several days	more than half days	not at all	several days	several days	somewhat	not at all	not at all	a little bit
819	public	08	18	male	grade 10	grade 1-8	can't read and write	rular	from 0-1 day	yes	yes	no		8	good	not at all	>5	uncertain	very easy	no	no							.	no	not at all	not at all	several days	several days	not at all	several days	not at all	not at all	not at all	1	several days	not at all	nearly every day	not at all	several days	not at all	somewhat	a little bit	quite a bit	very much
820	public	08	19	male	grade 10	grade 1-8	grade 1-8	rular	rom 2-4 days	no		yes	4	3	very good	not at all	none	little	very easy	no	yes	no	no	no	no	no	no	heart disease	yes	more than half the days	several days	more than half days	several days	not at all	more than half days	nearly every day	nearly every day	nearly every day	1	not at all	several days	not at all	not at all	not at all	not at all	quite a bit	not at all	very much	not at all
821	public	08	18	female	grade 10	can't read and write	can't read and write	rular	from 0-1 day	no		no		4	good	not at all	1-2	uncertain	very difficult	no	no							.	no	not at all	several days	nearly every day	not at all	several days	several days	not at all	not at all	not at all	0	not at all	not at all	several days	more than half the days	several days	several days	not at all	a little bit	a little bit	a little bit
822	public	08	18	male	grade 10	grade 1-8	grade 9-12	rular	rom 5-7 days	no		no		4	very good	low	1-2	uncertain	possible	yes	no							.	no	nearly every day	several days	nearly every day	more than half days	several days	not at all	not at all	several days	more than half the days	2	several days	nearly every day	more than half days	not at all	several days	nearly every day	a little bit	not at all	not at all	a little bit
823	public	08	18	male	grade 10	grade 1-8	grade 1-8	rular	rom 2-4 days	no		no		2	good	low	1-2	somewhat	very difficult	no	no							.	no	several days	not at all	not at all	several days	not at all	several days	several days	not at all	not at all	3	several days	not at all	several days	not at all	several days	not at all	not at all	not at all	not at all	not at all
824	public	08	17	female	grade 11	grade 1-8	can't read and write	rular	rom 2-4 days	no		no		8	very good	high	3-5	none	possible	no	no							.	no	several days	not at all	not at all	not at all	several days	not at all	not at all	not at all	not at all	1	several days	several days	not at all	several days	several days	several days	not at all	not at all	not at all	a little bit
825	public	08	19	female	grade 11	grade 1-8	can't read and write	rular	from 0-1 day	no		no		6	good	low	1-2	little	possible	no	no							.	yes	several days	several days	more than half days	several days	several days	nearly every day	nearly every day	several days	several days	1	several days	several days	nearly every day	nearly every day	several days	several days	not at all	a little bit	somewhat	not at all
826	public	08	17	female	grade 10	grade 1-8	can't read and write	urban	from 0-1 day	no		yes	3	1	good	not at all	1-2	a lot	very difficult	no	no							.	yes	several days	several days	more than half days	not at all	several days	several days	several days	more than half days	several days	1	several days	not at all	more than half days	not at all	not at all	several days	a little bit	a little bit	a little bit	not at all
827	public	08	17	male	grade 10	grade 1-8	grade 1-8	rular	rom 2-4 days	no		no		5	very good	low	1-2	somewhat	very difficult	no	no							.	no	not at all	several days	more than half days	several days	not at all	not at all	several days	not at all	not at all	1	not at all	nearly every day	more than half days	several days	not at all	not at all	not at all	not at all	not at all	not at all
828	public	08	19	female	grade 10	grade 1-8	grade 1-8	urban	rom 2-4 days	no		yes	4	6	exellent	high	>5	a lot	very easy	no	no							.	no	not at all	several days	several days	not at all	not at all	not at all	not at all	several days	not at all	1	several days	several days	not at all	not at all	several days	not at all	a little bit	not at all	not at all	quite a bit
829	public	08	17	male	grade 11	college and above	grade 1-8	urban	rom 5-7 days	no		no		3	very good	not at all	3-5	uncertain	difficult	no	no							.	no	several days	several days	not at all	not at all	not at all	not at all	several days	more than half days	several days	1	not at all	not at all	not at all	not at all	not at all	several days	not at all	not at all	not at all	not at all
830	public	08	19	male	grade 11	can't read and write	can't read and write	rular	from 0-1 day	no		no		4	very poor	high	1-2	somewhat	possible	yes	yes	no	no	no	no	no	no	migrane headach	no	more than half the days	more than half the days	more than half days	not at all	nearly every day	not at all	nearly every day	nearly every day	several days	1	nearly every day	nearly every day	nearly every day	several days	several days	not at all	a little bit	not at all	not at all	very much
831	public	08	17	male	grade 11	college and above	grade 9-12	urban	rom 2-4 days	yes	yes	no		1	good	high	1-2	none	very difficult	yes	no							.	no	several days	nearly every day	nearly every day	not at all	nearly every day	more than half days	several days	more than half days	more than half the days	1	several days	more than halfthe days	not at all	not at all	nearly every day	not at all	not at all	somewhat	somewhat	not at all
832	public	08	18	female	grade 11	grade 1-8	grade 1-8	urban	rom 2-4 days	no		no		4	exellent	low	3-5	uncertain	difficult	no	yes	no	yes	no	no	no	no	.	no	several days	several days	more than half days	nearly every day	several days	not at all	not at all	nearly every day	nearly every day	1	several days	more than halfthe days	more than half days	several days	several days	several days	a little bit	a little bit	somewhat	quite a bit
833	public	08	17	female	grade 11	grade 1-8	grade 1-8	urban	rom 2-4 days	yes	yes	yes	4	8	good	high	>5	uncertain	very difficult	no	no							.	no	nearly every day	not at all	nearly every day	not at all	nearly every day	nearly every day	several days	several days	several days	1	nearly every day	nearly every day	nearly every day	nearly every day	nearly every day	several days	not at all	a little bit	not at all	not at all
834	public	08	16	male	grade 9	grade 9-12	grade 9-12	rular	rom 2-4 days	yes	yes	yes	8	3	good	high	3-5	somewhat	very easy	no	no							.	no	not at all	not at all	not at all	not at all	not at all	not at all	not at all	not at all	not at all	0	not at all	not at all	not at all	not at all	not at all	not at all	not at all	not at all	not at all	not at all
835	public	08	17	female	grade 11	grade 1-8	grade 9-12	urban	from 0-1 day	yes	yes	yes	2	1	good	medium	1-2	somewhat	possible	no	no							.	no	several days	several days	not at all	not at all	not at all	not at all	not at all	several days	not at all	1	several days	not at all	not at all	not at all	not at all	not at all	a little bit	very much	not at all	a little bit
836	public	08	18	female	grade 11	grade 1-8	can't read and write	rular	from 0-1 day	no		no		6	good	not at all	>5	somewhat	easy	no	no							.	no	not at all	several days	not at all	not at all	not at all	not at all	not at all	not at all	not at all	1	more than half the days	not at all	not at all	not at all	not at all	not at all	not at all	not at all	not at all	some what
837	public	08	17	female	grade 11	grade 1-8	can't read and write	rular	from 0-1 day	no		no		1	poor	low	3-5	uncertain	difficult	no	no							.	no	not at all	not at all	not at all	not at all	not at all	not at all	not at all	not at all	not at all	0	not at all	not at all	not at all	not at all	not at all	not at all	quite a bit	quite a bt	not at all	not at all
838	public	08	16	male	grade 11	grade 1-8	grade 1-8	rular	from 0-1 day	yes	yes	no		10	very good	low	3-5	little	difficult	no	no							.	no	not at all	nearly every day	several days	not at all	several days	not at all	not at all	not at all	not at all	0	several days	not at all	not at all	not at all	several days	not at all	not at all	not at all	not at all	a little bit
839	public	08	18	female	grade 11	can't read and write	can't read and write	rular	from 0-1 day	yes	yes	no		2	good	low	3-5	somewhat	difficult	no	no							.	no	not at all	several days	not at all	more than half days	more than half days	several days	several days	not at all	more than half the days	1	several days	nearly every day	nearly every day	more than half the days	nearly every day	more than half days	a little bit	not at all	not at all	not at all
840	public	08	17	female	grade 11	can't read and write	can't read and write	rular	from 0-1 day	no		no		1	good	low	1-2	little	difficult	no	no							.	yes	several days	several days	several days	several days	nearly every day	nearly every day	more than half the days	several days	several days	1	more than half the days	nearly every day	more than half days	more than half the days	more than half days	several days	not at all	not at all	a little bit	not at all
841	public	08	16	female	grade 10	can't read and write	can't read and write	rular	from 0-1 day	no		no		4	good	not at all	1-2	somewhat	easy	no	no							.	no	not at all	not at all	several days	not at all	several days	not at all	not at all	not at all	not at all	0	several days	several days	not at all	more than half the days	not at all	several days	not at all	not at all	not at all	a little bit
842	public	08	18	female	grade 11	can't read and write	can't read and write	rular	from 0-1 day	no		no		3	good	medium	1-2	uncertain	difficult	no	no							.	no	not at all	several days	several days	not at all	several days	not at all	nearly every day	several days	not at all	0	more than half the days	several days	more than half days	not at all	nearly every day	more than half days	not at all	not at all	not at all	not at all
843	public	08	16	female	grade 11	college and above	grade 1-8	urban	from 0-1 day	no		no		4	good	high	1-2	uncertain	difficult	no	no							.	no	not at all	several days	nearly every day	not at all	several days	not at all	nearly every day	not at all	not at all	0	nearly every day	several days	not at all	not at all	nearly every day	nearly every day	not at all	not at all	not at all	not at all
844	public	08	16	female	grade 11	can't read and write	grade 1-8	urban	from 0-1 day	yes	no	no		4	good	low	1-2	uncertain	difficult	no	no							.	no	not at all	several days	nearly every day	not at all	several days	not at all	nearly every day	not at all	not at all	0	more than half the days	nearly every day	not at all	not at all	nearly every day	nearly every day	not at all	not at all	not at all	not at all
845	public	08	17	female	grade 11	college and above	grade 1-8	urban	from 0-1 day	yes	no	no		1	good	not at all	1-2	uncertain	easy	no	no							.	no	several days	several days	more than half days	several days	several days	more than half days	several days	not at all	several days	2	several days	several days	several days	not at all	several days	not at all	a little bit	not at all	not at all	quite a bit
846	public	08	15	female	grade 11	grade 1-8	can't read and write	urban	rom 2-4 days	no		no		6	exellent	low	1-2	somewhat	easy	no	no							.	no	several days	not at all	not at all	not at all	not at all	not at all	not at all	not at all	not at all	0	several days	not at all	not at all	not at all	several days	several days	quite a bit	somewhat	a little bit	very much
847	public	08	19	male	grade 11	grade 9-12	grade 9-12	urban	from 0-1 day	yes	yes	no		2	good	not at all	1-2	little	possible	no	no							.	yes	several days	more than half the days	nearly every day	not at all	not at all	nearly every day	more than half the days	more than half days	several days	2	nearly every day	more than halfthe days	more than half days	several days	nearly every day	nearly every day	not at all	a little bit	not at all	a little bit
848	public	08	17	female	grade 11	grade 9-12	grade 9-12	urban	from 0-1 day	no		no		1	good	not at all	1-2	uncertain	possible	no	no							.	yes	several days	several days	more than half days	several days	nearly every day	several days	several days	not at all	not at all	1	several days	not at all	several days	not at all	several days	several days	not at all	a little bit	somewhat	quite a bit
849	public	08	19	female	grade 11	grade 9-12	college and avove	urban	rom 2-4 days	yes	yes	no		6	very good	high	>5	uncertain	very easy	yes	no							.	no	not at all	several days	not at all	not at all	not at all	not at all	several days	not at all	not at all	0	several days	not at all	several days	not at all	not at all	not at all	not at all	not at all	not at all	a little bit
850	public	08	17	male	grade 11	grade 1-8	grade 1-8	urban	rom 5-7 days	no		no		1.3	good	low	1-2	uncertain	very difficult	yes	no							.	no	several days	several days	nearly every day	not at all	several days	several days	several days	not at all	several days	1	more than half the days	more than halfthe days	more than half days	nearly every day	nearly every day	several days	a little bit	not at all	a little bit	quite a bit
851	public	08	16	male	grade 11	grade 9-12	college and avove	urban	from 0-1 day	yes	yes	no		0	poor	low	1-2	somewhat	difficult	yes	no							.	no	nearly every day	more than half the days	not at all	several days	not at all	several days	nearly every day	nearly every day	several days	0	nearly every day	nearly every day	several days	not at all	nearly every day	more than half days	a little bit	not at all	a little bit	not at all
852	public	08	19	female	grade 11	grade 1-8	can't read and write	rular	rom 2-4 days	no		no		4	good	high	3-5	somewhat	very difficult	no	no							.	no	not at all	not at all	several days	not at all	several days	not at all	several days	not at all	not at all	1	several days	several days	several days	several days	several days	several days	a little bit	a little bit	a little bit	a little bit
853	public	08	19	male	grade 11	grade 1-8	can't read and write	urban	rom 2-4 days	no		no		6	exellent	medium	3-5	uncertain	possible	yes	yes							.	no	several days	not at all	several days	not at all	not at all	not at all	several days	more than half days	not at all	1	several days	more than halfthe days	several days	not at all	several days	several days	very much	very much	very much	very much
854	public	08	18	female	grade 11	grade 1-8	grade 1-8	rular	from 0-1 day	no		yes	1	2	good	low	none	little	very difficult	no	no							.	no	several days	several days	several days	not at all	several days	several days	several days	not at all	not at all	1	more than half the days	several days	several days	more than half the days	more than half days	several days	not at all	not at all	a little bit	a little bit
855	public	08	18	male	grade 11	grade 1-8	grade 1-8	rular	rom 5-7 days	no		no		6	exellent	not at all	3-5	none	very difficult	no	yes	no	yes	no	no	no	no	.	no	more than half the days	not at all	several days	several days	more than half days	more than half days	more than half the days	more than half days	more than half the days	2	several days	more than halfthe days	several days	several days	several days	not at all	a little bit	not at all	not at all	not at all
856	public	08	18	male	grade 11	grade 9-12	grade 9-12	rular	from 0-1 day	yes	no	no		4	very good	low	1-2	little	very difficult	yes	no							.	yes	several days	several days	not at all	several days	not at all	not at all	nearly every day	not at all	several days	3	nearly every day	more than halfthe days	more than half days	nearly every day	not at all	nearly every day	a little bit	not at all	quite a bit	quite a bit
857	public	08	18	male	grade 12	grade 9-12	grade 1-8	urban	rom 2-4 days	yes	no	yes	2	2.3	poor	high	none	little	possible	yes	yes	no	no	no	no	no	no	heart disease	no	nearly every day	several days	nearly every day	not at all	not at all	several days	nearly every day	more than half days	nearly every day	1	nearly every day	more than halfthe days	nearly every day	several days	several days	nearly every day	somewhat	somewhat	somewhat	some what
858	public	08	18	female	grade 11	grade 9-12	grade 1-8	urban	rom 2-4 days	no		no		2	good	low	1-2	little	possible	no	no							.	no	several days	nearly every day	not at all	not at all	several days	several days	more than half the days	more than half days	several days	2	nearly every day	more than halfthe days	more than half days	not at all	several days	more than half days	not at all	not at all	a little bit	a little bit
859	public	08	18	male	grade 11	can't read and write	can't read and write	rular	from 0-1 day	yes	yes	no		6	good	not at all	none	somewhat	difficult	no	no							.	no	several days	several days	several days	several days	several days	several days	several days	several days	several days	1	several days	several days	several days	several days	several days	several days	somewhat	somewhat	somewhat	some what
860	public	06	19	male	grade 10	can't read and write	can't read and write	urban	from 0-1 day	no		no		5	good	not at all	>5	uncertain	easy	no	no							.	no	not at all	not at all	not at all	not at all	several days	not at all	not at all	not at all	not at all	1	several days	not at all	not at all	not at all	several days	not at all	not at all	not at all	not at all	some what
861	public	06	18	female	grade 10	grade 1-8	can't read and write	rular	rom 5-7 days	no		no		2	very good	high	3-5	somewhat	difficult	no	no							.	no	several days	not at all	not at all	not at all	not at all	several days	nearly every day	not at all	not at all	1	several days	not at all	several days	nearly every day	not at all	several days	not at all	not at all	a little bit	a little bit
862	public	06	18	female	grade 11	college and above	can't read and write	urban	rom 5-7 days	yes	yes	no		5	good	low	1-2	little	very difficult	no	no							.	no	several days	several days	nearly every day	several days	several days	several days	not at all	not at all	not at all	0	several days	not at all	not at all	not at all	several days	several days	not at all	not at all	not at all	a little bit
863	public	06	18	male	grade 11	grade 9-12	grade 1-8	urban	rom 2-4 days	yes	yes	yes	4	6	very good	not at all	1-2	somewhat	very easy	no	no							.	no	not at all	not at all	not at all	not at all	not at all	several days	not at all	not at all	not at all	1	several days	not at all	not at all	several days	not at all	not at all	not at all	not at all	not at all	not at all
864	public	08	17	female	grade 11	grade 1-8	grade 1-8	rular	rom 2-4 days	no		yes	5	6	good	not at all	1-2	somewhat	difficult	no	no							.	no	not at all	several days	several days	more than half days	several days	nearly every day	several days	several days	several days	0	not at all	not at all	not at all	several days	several days	several days	not at all	a little bit	a little bit	a little bit
865	public	08	19	male	grade 11	can't read and write	can't read and write	rular	from 0-1 day	no		no		3	good	high	>5	somewhat	easy	no	no							.	no	nearly every day	more than half the days	not at all	not at all	several days	several days	several days	more than half days	not at all	3	nearly every day	not at all	several days	several days	several days	several days	quite a bit	quite a bt	quite a bit	quite a bit
866	public	08	18	female	grade 11	can't read and write	can't read and write	rular	from 0-1 day	no		yes	2	3	good	not at all	1-2	uncertain	difficult	no	no							.	no	not at all	nearly every day	several days	several days	not at all	more than half days	more than half the days	not at all	more than half the days	0	not at all	more than halfthe days	more than half days	several days	several days	more than half days	not at all	very much	not at all	not at all
867	public	08	19	female	grade 12	college and above	college and avove	rular	from 0-1 day	no		no		8	very good	high	>5	somewhat	possible	no	no							.	no	several days	several days	several days	not at all	several days	not at all	not at all	not at all	not at all	1	several days	several days	not at all	not at all	several days	not at all	not at all	not at all	not at all	a little bit
868	public	04	18	female	grade 11	college and above	can't read and write	urban	from 0-1 day	yes	yes	no		4	good	low	>5	little	very easy	no	no							.	no	nearly every day	several days	not at all	not at all	several days	nearly every day	several days	not at all	nearly every day	3	nearly every day	nearly every day	more than half days	more than half the days	nearly every day	nearly every day	somewhat	somewhat	very much	very much
869	public	04	18	female	grade 11	grade 1-8	grade 1-8	urban	from 0-1 day	no		no		3	good	medium	3-5	somewhat	possible	no	no							.	no	several days	several days	not at all	not at all	several days	not at all	several days	not at all	not at all	1	several days	several days	not at all	several days	not at all	several days	a little bit	a little bit	a little bit	a little bit
870	public	06	19	female	grade 12	grade 1-8	can't read and write	rular	from 0-1 day	no		no		3	good	high	1-2	little	easy	no	no							.	no	several days	several days	more than half days	not at all	several days	more than half days	several days	several days	more than half the days	1	nearly every day	more than halfthe days	several days	not at all	several days	not at all	not at all	not at all	a little bit	some what
871	public	06	18	female	grade 12	grade 9-12	college and avove	urban	from 0-1 day	no		no		4	good	medium	>5	somewhat	difficult	no	no							.	no	not at all	not at all	not at all	not at all	several days	not at all	several days	not at all	not at all	0	not at all	not at all	not at all	not at all	not at all	not at all	not at all	not at all	not at all	not at all
872	public	08	19	female	grade 12	college and above	college and avove	urban	from 0-1 day	no		no		7	good	not at all	1-2	somewhat	easy	no	yes	no	no	yes	no	no	no	.	no	several days	several days	several days	not at all	not at all	not at all	not at all	not at all	not at all	0	several days	several days	several days	not at all	several days	not at all	not at all	not at all	not at all	a little bit
873	public	08	19	female	grade 12	can't read and write	can't read and write	urban	from 0-1 day	no		no		3	good	low	1-2	somewhat	possible	no	no							.	no	not at all	several days	several days	nearly every day	nearly every day	not at all	not at all	several days	not at all	0	not at all	not at all	not at all	not at all	several days	not at all	a little bit	not at all	not at all	a little bit
874	public	06	18	female	grade 10	college and above	college and avove	urban	from 0-1 day	yes	yes	yes	1	4	good	high	1-2	little	very difficult	no	no							.	no	several days	not at all	not at all	nearly every day	nearly every day	several days	several days	not at all	several days	1	several days	several days	several days	several days	several days	several days	quite a bit	quite a bt	a little bit	quite a bit
875	public	06	18	male	grade 10	grade 9-12	college and avove	urban	from 0-1 day	no		no		3	very good	high	>5	a lot	very easy	no	no							.	no	several days	several days	several days	several days	several days	not at all	several days	not at all	not at all	1	several days	not at all	not at all	not at all	several days	several days	not at all	not at all	not at all	not at all
876	public	06	18	male	grade 10	college and above	grade 9-12	urban	from 0-1 day	yes	yes	no		5	good	not at all	>5	somewhat	easy	no	no							.	no	several days	several days	not at all	not at all	not at all	not at all	not at all	not at all	not at all	0	several days	not at all	not at all	not at all	not at all	not at all	a little bit	a little bit	not at all	some what
877	public	08	17	female	grade 9	grade 1-8	grade 1-8	rular	from 0-1 day	no		no		3	good	medium	none	none	easy	no	no							.	yes	nearly every day	nearly every day	more than half days	not at all	nearly every day	not at all	nearly every day	not at all	not at all	2	several days	several days	nearly every day	nearly every day	not at all	not at all	a little bit	not at all	a little bit	a little bit
878	public	08	16	male	grade 11	grade 1-8	can't read and write	rular	from 0-1 day	no		no		1	exellent	medium	1-2	somewhat	difficult	no	yes							migrane headach	no	nearly every day	nearly every day	more than half days	not at all	several days	several days	not at all	not at all	more than half the days	0	more than half the days	nearly every day	several days	several days	not at all	several days	not at all	a little bit	a little bit	some what
879	public	08	15	female	grade 9	can't read and write	can't read and write	rular	from 0-1 day	no		no		2	very good	high	3-5	uncertain	difficult	no	no							.	no	not at all	nearly every day	nearly every day	not at all	nearly every day	nearly every day	nearly every day	more than half days	more than half the days	0	several days	nearly every day	several days	not at all	not at all	several days	not at all	a little bit	very much	a little bit
880	public	08	19	female	grade 10	can't read and write	can't read and write	rular	from 0-1 day	yes	yes	yes	3	4	good	low	3-5	somewhat	possible	no	yes							heart disease	no	several days	several days	not at all	not at all	several days	several days	several days	several days	several days	0	several days	several days	several days	not at all	several days	several days	a little bit	not at all	not at all	some what
881	public	08	16	female	grade 9	grade 1-8	grade 1-8	rular	from 0-1 day	no		yes	3	4	good	low	3-5	uncertain	difficult	no	no							.	no	nearly every day	nearly every day	nearly every day	several days	several days	several days	nearly every day	more than half days	several days	1	several days	not at all	several days	several days	several days	not at all	a little bit	not at all	not at all	a little bit
882	public	08	16	male	grade 9	grade 9-12	grade 9-12	rular	rom 2-4 days	yes	yes	no		4	poor	not at all	1-2	somewhat	very easy	no	no							.	no	more than half the days	more than half the days	not at all	not at all	not at all	not at all	several days	not at all	several days	0	not at all	several days	several days	not at all	not at all	not at all	not at all	not at all	not at all	not at all
883	public	08	18	female	grade 9	can't read and write	can't read and write	rular	from 0-1 day	no		no		5	exellent	high	1-2	uncertain	difficult	yes	no							.	yes	not at all	not at all	several days	several days	several days	several days	not at all	several days	several days	2	several days	several days	not at all	not at all	several days	not at all	not at all	not at all	not at all	not at all
884	public	08	18	female	grade 9	grade 1-8	grade 1-8	urban	rom 2-4 days	yes	yes	no		4	very good	low	1-2	somewhat	very difficult	no	no							.	no	not at all	several days	several days	several days	several days	several days	several days	several days	not at all	0	several days	several days	several days	more than half the days	several days	several days	not at all	a little bit	a little bit	some what
885	public	08	17	female	grade 9	can't read and write	grade 9-12	urban	from 0-1 day	yes	yes	no		2	good	medium	>5	little	very difficult	yes	no							.	no	nearly every day	nearly every day	several days	not at all	nearly every day	nearly every day	nearly every day	several days	nearly every day	3	several days	more than halfthe days	nearly every day	not at all	nearly every day	nearly every day	not at all	a little bit	not at all	very much
886	public	08	17	female	grade 9	college and above	college and avove	urban	from 0-1 day	no		no		2	exellent	low	>5	a lot	very difficult	no	no							.	no	not at all	not at all	not at all	not at all	not at all	not at all	not at all	not at all	not at all	0	not at all	not at all	not at all	not at all	not at all	not at all	not at all	not at all	not at all	not at all
887	public	08	18	male	grade 12	college and above	grade 1-8	rular	rom 2-4 days	no		no		0.5	exellent	high	3-5	somewhat	possible	no	no							.	no	several days	more than half the days	nearly every day	not at all	several days	not at all	nearly every day	not at all	several days	2	nearly every day	nearly every day	several days	not at all	several days	nearly every day	not at all	not at all	somewhat	some what
888	public	08	17	male	grade 9	college and above	college and avove	urban	rom 2-4 days	no		no		5	very good	not at all	none	none	very difficult	no	no							.	no	more than half the days	more than half the days	more than half days	several days	several days	several days	more than half the days	several days	more than half the days	1	several days	several days	not at all	not at all	not at all	not at all	quite a bit	not at all	a little bit	very much
889	public	08	17	male	grade 9	college and above	college and avove	urban	from 0-1 day	yes	yes	no		2	good	medium	3-5	little	easy	no	no							.	no	not at all	several days	several days	several days	several days	not at all	several days	several days	not at all	1	several days	several days	not at all	several days	several days	several days	a little bit	not at all	a little bit	a little bit
890	public	08	19	female	grade 9	college and above	college and avove	urban	from 0-1 day	no		no		0.5	very poor	not at all	3-5	a lot	very easy	yes	no							.	no	nearly every day	nearly every day	nearly every day	several days	several days	nearly every day	nearly every day	nearly every day	nearly every day	3	nearly every day	nearly every day	nearly every day	several days	nearly every day	nearly every day	not at all	not at all	not at all	some what
891	public	08	17	female	grade 9	college and above	college and avove	urban	from 0-1 day	no		no		4	exellent	high	1-2	a lot	possible	no	no							.	no	several days	not at all	not at all	not at all	not at all	not at all	not at all	nearly every day	not at all	0	several days	not at all	not at all	several days	several days	not at all	not at all	not at all	not at all	a little bit
892	public	08	18	female	grade 9	college and above	college and avove	urban	rom 2-4 days	no		yes	4	8	exellent	not at all	>5	somewhat	easy	no	no							.	no	not at all	not at all	not at all	not at all	not at all	not at all	several days	not at all	not at all	0	not at all	not at all	not at all	several days	several days	not at all	not at all	not at all	a little bit	a little bit
893	public	08	17	female	grade 9	college and above	grade 9-12	urban	from 0-1 day	no		no		2	very good	not at all	>5	a lot	easy	no	no							.	no	not at all	more than half the days	more than half days	not at all	several days	several days	not at all	not at all	not at all	0	not at all	not at all	not at all	not at all	several days	several days	not at all	not at all	a little bit	a little bit
894	public	08	17	male	grade 9	grade 9-12	college and avove	urban	rom 2-4 days	no		no		4	good	low	3-5	somewhat	difficult	no	no							.	no	not at all	several days	nearly every day	not at all	not at all	not at all	not at all	several days	not at all	1	more than half the days	not at all	not at all	nearly every day	nearly every day	more than half days	not at all	not at all	not at all	a little bit
895	public	08	18	female	grade 9	college and above	college and avove	urban	rom 2-4 days	yes	yes	no		6	very good	not at all	3-5	a lot	possible	no	no							.	no	not at all	nearly every day	nearly every day	nearly every day	nearly every day	not at all	not at all	not at all	not at all	1	more than half the days	not at all	not at all	not at all	more than half days	not at all	not at all	not at all	not at all	not at all
896	public	08	18	female	grade 9	college and above	college and avove	urban	from 0-1 day	no		yes	1	2.3	good	not at all	1-2	somewhat	very difficult	no	no							.	no	several days	several days	more than half days	several days	several days	more than half days	nearly every day	nearly every day	nearly every day	1	nearly every day	nearly every day	nearly every day	nearly every day	not at all	nearly every day	somewhat	very much	very much	some what
897	public	08	18	female	grade 9	grade 9-12	grade 9-12	urban	from 0-1 day	no		no		6	very good	not at all	>5	a lot	very easy	no	no							.	no	several days	several days	not at all	not at all	several days	several days	not at all	not at all	not at all	1	not at all	not at all	not at all	not at all	several days	not at all	not at all	not at all	not at all	very much
898	public	08	18	male	grade 9	college and above	college and avove	urban	from 0-1 day	no		no		5	exellent	high	>5	none	easy	no	no							.	yes	not at all	not at all	several days	not at all	not at all	not at all	not at all	not at all	not at all	0	not at all	not at all	not at all	not at all	not at all	not at all	a little bit	not at all	not at all	not at all
899	public	08	17	female	grade 9	college and above	college and avove	urban	from 0-1 day	yes	yes	no		3	good	low	1-2	somewhat	possible	no	no							.	no	not at all	not at all	not at all	several days	several days	not at all	several days	not at all	not at all	1	several days	not at all	not at all	not at all	several days	several days	not at all	not at all	a little bit	some what
900	public	08	17	female	grade 9	college and above	college and avove	urban	from 0-1 day	no		no		4	good	low	none	none	very difficult	no	no							.	no	nearly every day	more than half the days	nearly every day	several days	several days	more than half days	nearly every day	more than half days	several days	1	nearly every day	nearly every day	nearly every day	more than half the days	more than half days	more than half days	not at all	a little bit	not at all	a little bit
901	private	07	18	female	grade 11	grade 9-12	college and avove	urban	from 0-1 day	no		no		4	good	medium	none	somewhat	difficult	no	yes	no	no	no	no	no	no	sinusitis	no	not at all	several days	several days	several days	several days	not at all	not at all	several days	not at all	3	nearly every day	nearly every day	several days	not at all	nearly every day	nearly every day	not at all	a little bit	not at all	very much
902	private	07	18	female	grade 11	grade 9-12	grade 9-12	urban	from 0-1 day	no		yes	0.5	0.5	exellent	medium	>5	a lot	easy	no	no							.	no	not at all	nearly every day	nearly every day	nearly every day	not at all	not at all	not at all	not at all	not at all	1	not at all	not at all	not at all	several days	nearly every day	nearly every day	not at all	not at all	not at all	a little bit
903	private	07	17	male	grade 11	college and above	grade 1-8	urban	from 0-1 day	no		no		2	good	not at all	3-5	somewhat	easy	yes	no							.	no	not at all	more than half the days	not at all	not at all	not at all	not at all	more than half the days	not at all	not at all	2	more than half the days	several days	not at all	not at all	not at all	nearly every day	a little bit	quite a bt	not at all	not at all
904	private	07	17	male	grade 11	college and above	college and avove	urban	rom 5-7 days	no		yes	1	1	good	high	>5	uncertain	possible	no	no							.	no	several days	more than half the days	not at all	not at all	not at all	several days	several days	more than half days	not at all	0	several days	several days	not at all	not at all	not at all	several days	not at all	not at all	a little bit	a little bit
905	private	07	17	male	grade 9	grade 9-12	grade 1-8	urban	rom 5-7 days	no		no		8	very good	not at all	>5	a lot	very difficult	no	no							.	no	more than half the days	more than half the days	nearly every day	several days	more than half days	several days	several days	several days	more than half the days	0	not at all	several days	more than half days	several days	more than half days	several days	very much	very much	very much	very much
906	public	07	18	female	grade 11	can't read and write	can't read and write	rular	from 0-1 day	no		no		1	very good	low	>5	somewhat	easy	no	no							.	no	several days	not at all	more than half days	several days	several days	several days	several days	several days	several days	0	nearly every day	several days	several days	not at all	several days	not at all	not at all	not at all	not at all	not at all
907	private	07	18	male	grade 11	college and above	college and avove	rular	rom 5-7 days	yes	yes	no		1	poor	not at all	none	none	very difficult	no	no							.	no	not at all	several days	more than half days	nearly every day	nearly every day	not at all	several days	more than half days	nearly every day	0	several days	more than halfthe days	nearly every day	nearly every day	not at all	several days	not at all	a little bit	somewhat	quite a bit
908	private	07	18	female	grade 11	college and above	grade 9-12	urban	from 0-1 day	no		yes	3	4	good	low	1-2	little	easy	yes	no							.	no	not at all	several days	not at all	not at all	not at all	not at all	not at all	not at all	not at all	0	not at all	several days	not at all	several days	several days	several days	not at all	not at all	not at all	a little bit
909	private	07	17	female	grade 11	college and above	college and avove	urban	rom 5-7 days	yes	yes	no		2	very good	high	1-2	little	very easy	no	no							.	no	several days	nearly every day	not at all	several days	several days	not at all	not at all	several days	nearly every day	3	nearly every day	nearly every day	more than half days	nearly every day	several days	more than half days	a little bit	a little bit	not at all	very much
910	private	07	19	male	grade 11	can't read and write	can't read and write	rular	rom 5-7 days	yes	yes	no		5	very good	high	1-2	somewhat	very difficult	yes	no							.	yes	several days	several days	nearly every day	more than half days	more than half days	not at all	more than half the days	several days	several days	2	nearly every day	more than halfthe days	several days	several days	several days	nearly every day	a little bit	a little bit	a little bit	a little bit
911	private	07	18	male	grade 12	college and above	grade 1-8	urban	rom 2-4 days	no		no		6	good	not at all	1-2	somewhat	easy	no	yes							.	no	several days	not at all	not at all	nearly every day	nearly every day	nearly every day	several days	nearly every day	nearly every day	1	nearly every day	several days	not at all	not at all	several days	not at all	not at all	not at all	a little bit	a little bit
912	private	07	19	male	grade 12	grade 9-12	grade 9-12	urban	rom 2-4 days	no		no		0	good	not at all	1-2	little	very easy	yes	yes	no	no	no	no	no	no	anemia	no	not at all	several days	more than half days	several days	several days	not at all	several days	several days	not at all	1	nearly every day	several days	not at all	not at all	several days	not at all	not at all	not at all	a little bit	a little bit
913	private	07	18	female	grade 12	grade 1-8	grade 1-8	urban	from 0-1 day	no		no		2	good	not at all	1-2	little	possible	no	no							.	yes	several days	nearly every day	nearly every day	not at all	not at all	not at all	not at all	not at all	not at all	3	nearly every day	several days	several days	several days	nearly every day	nearly every day	not at all	not at all	not at all	a little bit
914	private	08	18	male	grade 12	grade 9-12	college and avove	urban	rom 2-4 days	no		yes	6	8	exellent	high	1-2	a lot	difficult	no	no							.	no	several days	not at all	not at all	several days	not at all	not at all	not at all	several days	several days	1	several days	several days	several days	not at all	several days	several days	a little bit	not at all	not at all	a little bit
915	private	08	16	female	grade 9	grade 9-12	grade 9-12	urban	rom 5-7 days	no		yes	3	5	exellent	high	3-5	a lot	easy	no	no							.	no	several days	several days	several days	several days	more than half days	several days	not at all	not at all	several days	1	nearly every day	more than halfthe days	several days	several days	nearly every day	nearly every day	a little bit	not at all	not at all	some what
916	private	07	15	female	grade 9	grade 9-12	grade 1-8	urban	from 0-1 day	yes	yes	no		2	very good	high	1-2	little	possible	yes	yes	no	no	no	no	no	no	heart disease	no	several days	not at all	not at all	several days	nearly every day	nearly every day	nearly every day	nearly every day	nearly every day	1	nearly every day	nearly every day	nearly every day	several days	nearly every day	nearly every day	not at all	not at all	a little bit	a little bit
917	private	08	16	female	grade 9	grade 1-8	grade 1-8	urban	rom 5-7 days	no		yes	3	6	exellent	low	1-2	little	difficult	no	no							.	no	more than half the days	several days	several days	several days	more than half days	several days	several days	several days	several days	1	several days	several days	more than half days	several days	more than half days	several days	somewhat	very much	very much	a little bit
918	private	08	17	female	grade 9	grade 1-8	grade 1-8	urban	rom 5-7 days	yes	yes	yes	3	6	exellent	high	3-5	a lot	easy	no	no							.	no	several days	several days	several days	several days	several days	several days	not at all	not at all	several days	1	nearly every day	nearly every day	several days	several days	nearly every day	nearly every day	a little bit	somewhat	a little bit	some what
919	public	06	19	male	grade 12	grade 9-12	grade 9-12	urban	from 0-1 day	no		yes	2	8	exellent	not at all	3-5	somewhat	easy	yes	no							.	no	not at all	not at all	several days	several days	several days	not at all	not at all	several days	several days	0	more than half the days	not at all	not at all	not at all	several days	several days	a little bit	somewhat	somewhat	quite a bit
920	public	06	19	male	grade 12	grade 9-12	grade 9-12	urban	rom 2-4 days	no		yes	1.2	6	very good	not at all	>5	somewhat	possible	yes	no							.	no	not at all	nearly every day	not at all	several days	not at all	not at all	not at all	not at all	not at all	0	not at all	not at all	not at all	not at all	not at all	not at all	somewhat	a little bit	not at all	not at all
921	public	06	18	female	grade 12	grade 1-8	grade 1-8	urban	rom 2-4 days	yes	yes	yes	4	6	good	not at all	1-2	uncertain	very easy	no	no							.	no	several days	several days	nearly every day	several days	several days	several days	nearly every day	several days	several days	1	several days	several days	nearly every day	several days	several days	several days	somewhat	not at all	not at all	some what
922	public	06	18	female	grade 12	can't read and write	can't read and write	urban	from 0-1 day	no		no		3	very good	not at all	>5	somewhat	easy	no	no							.	no	not at all	more than half the days	not at all	not at all	several days	not at all	several days	several days	not at all	1	several days	not at all	several days	several days	several days	not at all	not at all	not at all	a little bit	a little bit
923	public	06	19	female	grade 12	grade 1-8	grade 1-8	rular	from 0-1 day	yes	yes	no		2	poor	not at all	none	uncertain	difficult	no	no							.	no	nearly every day	nearly every day	more than half days	several days	nearly every day	more than half days	more than half the days	not at all	several days	3	nearly every day	more than halfthe days	several days	several days	more than half days	more than half days	a little bit	somewhat	somewhat	quite a bit
924	public	06	19	male	grade 12	college and above	college and avove	urban	from 0-1 day	yes	yes	no		3	very good	high	>5	a lot	very easy	no	no							.	no	several days	several days	several days	several days	several days	not at all	several days	several days	not at all	1	several days	not at all	not at all	not at all	several days	not at all	not at all	not at all	not at all	not at all
925	public	06	19	male	grade 12	grade 1-8	college and avove	urban	from 0-1 day	yes	yes	no		6	very good	not at all	>5	somewhat	very easy	no	no							.	no	not at all	nearly every day	several days	several days	several days	several days	several days	several days	several days	0	not at all	not at all	not at all	not at all	not at all	several days	not at all	not at all	not at all	a little bit
926	public	06	19	male	grade 12	grade 1-8	can't read and write	rular	rom 2-4 days	yes	yes	yes	2	8	very good	medium	none	none	very difficult	yes	no							.	yes	several days	several days	more than half days	several days	several days	nearly every day	nearly every day	several days	several days	2	more than half the days	nearly every day	nearly every day	nearly every day	nearly every day	nearly every day	not at all	a little bit	somewhat	very much
927	public	06	19	male	grade 12	grade 1-8	grade 1-8	rular	rom 2-4 days	no		yes	4	6	very good	medium	3-5	a lot	easy	no	no							.	no	more than half the days	nearly every day	more than half days	more than half days	more than half days	several days	several days	several days	not at all	3	several days	several days	nearly every day	not at all	not at all	not at all	not at all	not at all	somewhat	not at all
928	public	06	18	male	grade 12	grade 1-8	grade 9-12	urban	from 0-1 day	yes	yes	no		2	very good	low	>5	a lot	possible	no	no							.	no	several days	nearly every day	not at all	not at all	not at all	not at all	not at all	not at all	not at all	0	several days	not at all	not at all	not at all	several days	several days	not at all	not at all	not at all	not at all
929	public	06	18	female	grade 12	college and above	college and avove	urban	rom 2-4 days	no		yes	1	3	good	high	1-2	a lot	easy	no	no							.	no	several days	nearly every day	several days	not at all	several days	more than half days	nearly every day	several days	not at all	1	several days	several days	several days	more than half the days	nearly every day	nearly every day	not at all	a little bit	not at all	not at all
930	public	06	19	female	grade 12	grade 1-8	can't read and write	urban	from 0-1 day	yes	yes	no		8	very good	high	3-5	uncertain	easy	no	no							.	no	not at all	several days	more than half days	nearly every day	several days	not at all	several days	several days	several days	0	several days	several days	not at all	not at all	several days	not at all	not at all	not at all	not at all	a little bit
931	public	06	18	female	grade 12	college and above	college and avove	urban	from 0-1 day	no		no		4	very good	low	1-2	a lot	possible	no	no							.	no	not at all	several days	several days	not at all	not at all	not at all	several days	not at all	not at all	1	several days	several days	not at all	not at all	not at all	not at all	not at all	not at all	not at all	not at all
932	public	06	18	female	grade 12	grade 9-12	college and avove	urban	from 0-1 day	no		no		4	very good	not at all	3-5	a lot	very easy	yes	no							.	no	several days	more than half the days	several days	several days	more than half days	several days	several days	not at all	not at all	1	more than half the days	not at all	several days	several days	several days	several days	a little bit	not at all	somewhat	not at all
933	public	06	19	female	grade 12	college and above	college and avove	urban	rom 2-4 days	no		yes	1	4	good	not at all	1-2	somewhat	possible	yes	no							.	no	not at all	several days	several days	several days	several days	several days	more than half the days	not at all	not at all	1	nearly every day	not at all	not at all	not at all	several days	several days	not at all	not at all	not at all	not at all
934	public	06	19	male	grade 12	grade 1-8	grade 1-8	urban	rom 5-7 days	yes	yes	no		6	very good	high	1-2	little	difficult	yes	no							.	no	several days	nearly every day	nearly every day	several days	several days	not at all	several days	not at all	not at all	1	not at all	not at all	several days	several days	not at all	not at all	not at all	not at all	not at all	not at all
935	public	06	19	male	grade 12	college and above	college and avove	urban	from 0-1 day	yes	no	no		6	good	medium	>5	uncertain	possible	yes	no							.	no	several days	nearly every day	nearly every day	several days	more than half days	not at all	more than half the days	several days	not at all	2	more than half the days	more than halfthe days	more than half days	several days	several days	nearly every day	very much	somewhat	somewhat	quite a bit
936	public	06	18	male	grade 12	grade 9-12	college and avove	urban	rom 5-7 days	no		yes	2	8	good	not at all	3-5	little	very difficult	yes	no							.	no	not at all	more than half the days	more than half days	not at all	not at all	more than half days	not at all	nearly every day	more than half the days	0	more than half the days	several days	not at all	nearly every day	not at all	nearly every day	quite a bit	not at all	somewhat	not at all
937	public	06	19	male	grade 12	grade 9-12	college and avove	urban	rom 5-7 days	no		yes	2	10	very good	high	>5	a lot	difficult	no	no							.	no	not at all	nearly every day	several days	several days	not at all	not at all	not at all	not at all	not at all	0	not at all	not at all	not at all	not at all	not at all	not at all	a little bit	not at all	not at all	a little bit
938	public	06	19	male	grade 12	grade 9-12	grade 9-12	urban	rom 2-4 days	no		no		7	exellent	high	1-2	somewhat	easy	yes	no							.	no	several days	more than half the days	not at all	not at all	not at all	not at all	not at all	not at all	not at all	1	more than half the days	several days	several days	not at all	not at all	nearly every day	somewhat	not at all	not at all	not at all
939	private	07	18	male	grade 12	can't read and write	can't read and write	urban	rom 2-4 days	yes	no	no		6	very good	medium	3-5	somewhat	easy	no	no							.	no	several days	not at all	not at all	not at all	not at all	not at all	not at all	not at all	not at all	0	not at all	not at all	several days	not at all	several days	not at all	not at all	a little bit	not at all	not at all
940	private	07	19	male	grade 12	can't read and write	grade 1-8	urban	rom 2-4 days	yes	no	yes	4	5	very good	high	1-2	somewhat	easy	yes	no							.	no	several days	more than half the days	several days	not at all	not at all	not at all	not at all	not at all	not at all	0	several days	more than halfthe days	several days	several days	several days	several days	a little bit	not at all	not at all	not at all
941	private	07	19	male	grade 12	grade 1-8	grade 1-8	urban	from 0-1 day	no		yes	2.15	3.25	good	high	3-5	somewhat	easy	no	no							.	no	several days	not at all	not at all	not at all	not at all	not at all	not at all	not at all	not at all	0	not at all	not at all	not at all	not at all	not at all	not at all	not at all	not at all	not at all	not at all
942	private	07	18	male	grade 12	grade 1-8	grade 1-8	urban	from 0-1 day	no		yes	2	3	good	high	3-5	somewhat	easy	no	no							.	no	several days	not at all	not at all	not at all	not at all	not at all	not at all	not at all	not at all	0	not at all	not at all	not at all	not at all	not at all	not at all	not at all	not at all	not at all	not at all
943	private	07	19	male	grade 12	grade 1-8	grade 1-8	urban	from 0-1 day	yes	yes	no		5	good	high	>5	a lot	difficult	no	no							.	no	not at all	several days	several days	not at all	not at all	not at all	not at all	several days	not at all	0	several days	not at all	not at all	not at all	several days	several days	a little bit	not at all	not at all	a little bit
944	private	07	18	male	grade 12	college and above	college and avove	urban	rom 2-4 days	no		no		4	good	medium	3-5	a lot	possible	no	no							.	no	not at all	several days	not at all	not at all	not at all	several days	several days	not at all	not at all	0	several days	several days	several days	not at all	several days	not at all	not at all	not at all	a little bit	not at all
945	public	06	18	male	grade 12	college and above	college and avove	urban	rom 5-7 days	yes	yes	yes	1	6	poor	high	none	little	very easy	yes	no							.	no	several days	several days	several days	several days	not at all	more than half days	several days	not at all	not at all	2	more than half the days	more than halfthe days	more than half days	several days	more than half days	more than half days	quite a bit	a little bit	not at all	a little bit
946	public	06	19	male	grade 12	can't read and write	can't read and write	urban	rom 2-4 days	yes	yes	no		2	very good	low	3-5	uncertain	very difficult	yes	no							.	no	several days	several days	several days	not at all	not at all	not at all	several days	not at all	not at all	0	several days	not at all	several days	not at all	several days	several days	a little bit	not at all	not at all	not at all
947	public	06	19	male	grade 12	can't read and write	grade 9-12	urban	rom 2-4 days	yes	yes	no		2	very good	high	>5	uncertain	very difficult	no	no							.	no	several days	nearly every day	nearly every day	not at all	not at all	not at all	nearly every day	not at all	not at all	0	several days	several days	not at all	not at all	several days	several days	not at all	not at all	a little bit	a little bit
948	public	06	19	male	grade 12	grade 1-8	grade 9-12	urban	from 0-1 day	yes	yes	yes	3	3	very good	medium	>5	little	very difficult	no	no							.	no	not at all	several days	nearly every day	more than half days	several days	not at all	nearly every day	nearly every day	not at all	0	not at all	not at all	several days	not at all	not at all	not at all	not at all	a little bit	somewhat	a little bit
949	public	06	18	female	grade 12	grade 9-12	grade 9-12	urban	rom 5-7 days	no		no		1	very good	low	1-2	a lot	easy	no	no							.	no	several days	several days	not at all	more than half days	not at all	not at all	several days	not at all	not at all	1	several days	not at all	several days	several days	more than half days	several days	a little bit	a little bit	not at all	a little bit
950	public	06	19	female	grade 12	college and above	can't read and write	urban	from 0-1 day	no		no		8	good	low	1-2	uncertain	very difficult	no	no							.	no	several days	nearly every day	more than half days	not at all	not at all	nearly every day	not at all	not at all	several days	1	several days	several days	not at all	not at all	not at all	several days	not at all	a little bit	not at all	a little bit
951	public	06	19	female	grade 12	college and above	college and avove	urban	from 0-1 day	no		no		8	good	not at all	1-2	a lot	easy	no	yes	no	no	yes	no	no	no	.	no	several days	nearly every day	nearly every day	nearly every day	nearly every day	nearly every day	several days	several days	not at all	1	several days	several days	several days	more than half the days	nearly every day	several days	not at all	a little bit	somewhat	quite a bit
952	public	06	18	female	grade 12	grade 1-8	can't read and write	rular	from 0-1 day	no		no		2	good	medium	1-2	somewhat	possible	no	no							.	no	several days	several days	several days	several days	several days	several days	several days	several days	several days	1	several days	more than halfthe days	several days	not at all	several days	several days	a little bit	not at all	a little bit	quite a bit
953	public	06	18	female	grade 12	college and above	college and avove	urban	from 0-1 day	no		no		6	very good	low	1-2	somewhat	possible	no	no							.	no	several days	several days	several days	several days	several days	not at all	several days	several days	not at all	1	several days	several days	not at all	not at all	several days	several days	not at all	not at all	not at all	a little bit
954	public	08	18	female	grade 12	college and above	college and avove	urban	from 0-1 day	yes	yes	no		6	very good	not at all	>5	little	easy	no	no							.	no	several days	several days	several days	several days	several days	several days	several days	several days	several days	1	several days	several days	several days	several days	several days	several days	a little bit	not at all	not at all	a little bit
955	public	06	18	female	grade 12	college and above	grade 1-8	urban	from 0-1 day	yes	no	no		5	good	medium	3-5	somewhat	very difficult	no	no							.	no	several days	several days	several days	several days	not at all	several days	nearly every day	not at all	more than half the days	0	not at all	not at all	not at all	not at all	not at all	not at all	not at all	somewhat	not at all	not at all
956	public	06	19	female	grade 12	grade 1-8	grade 9-12	urban	from 0-1 day	no		no		10	exellent	low	1-2	little	easy	no	no							.	no	not at all	several days	not at all	several days	several days	not at all	several days	not at all	not at all	0	not at all	several days	several days	not at all	nearly every day	not at all	not at all	a little bit	not at all	some what
957	public	06	19	male	grade 12	college and above	college and avove	urban	from 0-1 day	yes	yes	no		2	good	not at all	1-2	none	very easy	yes	no							.	no	several days	several days	not at all	several days	several days	not at all	several days	several days	not at all	1	more than half the days	several days	not at all	more than half the days	several days	several days	not at all	not at all	a little bit	very much
958	public	06	18	female	grade 12	grade 1-8	grade 1-8	rular	from 0-1 day	no		no		4	good	medium	3-5	somewhat	very difficult	no	yes	no	no	no	no	no	no	backpain	no	several days	several days	several days	not at all	not at all	not at all	not at all	not at all	several days	1	several days	more than halfthe days	nearly every day	several days	not at all	several days	not at all	very much	quite a bit	some what
959	public	06	19	female	grade 9	college and above	grade 9-12	urban	from 0-1 day	no		no		8	very good	high	3-5	a lot	possible	no	no							.	no	several days	more than half the days	nearly every day	not at all	several days	several days	several days	not at all	several days	1	several days	several days	several days	not at all	nearly every day	several days	not at all	somewhat	not at all	quite a bit
960	public	06	19	male	grade 12	grade 9-12	grade 9-12	urban	from 0-1 day	yes	yes	no		0	good	low	1-2	uncertain	possible	no	no							.	no	nearly every day	nearly every day	not at all	several days	not at all	nearly every day	not at all	not at all	several days	0	not at all	not at all	not at all	not at all	several days	several days	not at all	a little bit	not at all	not at all
961	public	06	19	male	grade 12	college and above	grade 1-8	urban	rom 5-7 days	no		no		4	very good	low	1-2	uncertain	easy	yes	no							.	no	nearly every day	several days	not at all	more than half days	not at all	nearly every day	several days	nearly every day	nearly every day	3	nearly every day	nearly every day	nearly every day	more than half the days	nearly every day	nearly every day	a little bit	not at all	not at all	very much
962	public	06	18	female	grade 12	grade 9-12	grade 9-12	urban	from 0-1 day	yes	no	no		4	very good	high	3-5	a lot	very difficult	no	no							.	no	not at all	several days	several days	not at all	not at all	not at all	not at all	not at all	not at all	0	not at all	not at all	not at all	not at all	not at all	not at all	not at all	not at all	not at all	not at all
963	public	06	19	male	grade 12	grade 1-8	college and avove	urban	from 0-1 day	yes	yes	no		4	very good	medium	3-5	somewhat	easy	no	yes	no	no	no	no	no	no	PUD	no	not at all	several days	more than half days	not at all	several days	several days	several days	not at all	several days	0	several days	not at all	several days	not at all	several days	not at all	not at all	not at all	not at all	a little bit
964	public	06	19	female	grade 12	college and above	college and avove	urban	from 0-1 day	no		no		5.3	exellent	medium	>5	a lot	possible	no	no							.	no	not at all	several days	several days	not at all	not at all	not at all	not at all	not at all	not at all	1	several days	not at all	several days	several days	nearly every day	not at all	not at all	not at all	not at all	very much
965	public	06	18	female	grade 12	college and above	grade 1-8	urban	from 0-1 day	yes	yes	no		1	good	high	1-2	little	possible	yes	no							.	no	several days	several days	not at all	more than half days	nearly every day	several days	nearly every day	not at all	several days	3	not at all	not at all	not at all	not at all	not at all	nearly every day	a little bit	very much	somewhat	a little bit
966	public	06	18	male	grade 12	grade 1-8	can't read and write	urban	from 0-1 day	yes	yes	no		0	very poor	not at all	1-2	little	difficult	yes	no							.	yes	several days	nearly every day	more than half days	more than half days	more than half days	more than half days	several days	several days	not at all	1	more than half the days	several days	several days	several days	more than half days	several days	a little bit	quite a bt	a little bit	some what
967	public	06	18	female	grade 12	college and above	college and avove	urban	from 0-1 day	yes	yes	no		6	very good	medium	3-5	uncertain	very difficult	no	no							.	no	several days	more than half the days	nearly every day	more than half days	several days	nearly every day	more than half the days	several days	several days	1	several days	several days	more than half days	several days	nearly every day	nearly every day	not at all	not at all	a little bit	not at all
968	public	06	18	female	grade 12	college and above	college and avove	urban	from 0-1 day	no		no		4	good	high	1-2	little	possible	no	no							.	no	several days	several days	not at all	more than half days	not at all	several days	several days	not at all	not at all	1	nearly every day	nearly every day	several days	several days	nearly every day	nearly every day	quite a bit	a little bit	a little bit	very much
969	public	06	18	male	grade 12	grade 1-8	can't read and write	urban	rom 5-7 days	no		no		4	very good	not at all	3-5	somewhat	easy	no	no							.	no	several days	more than half the days	not at all	not at all	not at all	not at all	not at all	not at all	not at all	1	several days	not at all	not at all	not at all	not at all	not at all	not at all	not at all	not at all	not at all
970	public	06	18	male	grade 11	grade 1-8	grade 1-8	urban	rom 2-4 days	yes	yes	no		4	poor	medium	1-2	little	possible	yes	no							.	no	several days	more than half the days	several days	nearly every day	nearly every day	nearly every day	nearly every day	several days	nearly every day	3	nearly every day	nearly every day	several days	several days	nearly every day	nearly every day	quite a bit	a little bit	somewhat	quite a bit
971	public	06	18	female	grade 11	grade 1-8	grade 1-8	urban	from 0-1 day	no		yes	2	2	good	high	1-2	little	possible	no	no							.	no	not at all	not at all	several days	not at all	several days	several days	not at all	not at all	not at all	1	several days	not at all	not at all	not at all	not at all	not at all	not at all	not at all	a little bit	quite a bit
972	public	06	19	male	grade 12	college and above	can't read and write	urban	rom 2-4 days	yes	no	yes	6	6	very good	not at all	none	none	very difficult	yes	yes	no	no	no	no	no	no	sinusitis	no	nearly every day	nearly every day	more than half days	nearly every day	nearly every day	more than half days	nearly every day	several days	not at all	3	nearly every day	more than halfthe days	more than half days	several days	nearly every day	more than half days	not at all	not at all	not at all	some what
973	public	06	18	male	grade 12	can't read and write	can't read and write	rular	from 0-1 day	no		yes	3	8	good	not at all	none	somewhat	very easy	no	no							.	no	not at all	several days	several days	not at all	not at all	not at all	not at all	not at all	not at all	1	several days	not at all	not at all	not at all	not at all	several days	a little bit	a little bit	somewhat	some what
974	public	06	19	female	grade 12	college and above	grade 9-12	urban	from 0-1 day	no		no		3	poor	not at all	1-2	uncertain	very difficult	no	no							.	no	several days	several days	several days	more than half days	not at all	several days	several days	not at all	several days	2	several days	more than halfthe days	more than half days	several days	not at all	not at all	somewhat	quite a bt	quite a bit	quite a bit
975	public	06	19	male	grade 11	grade 1-8	college and avove	urban	rom 2-4 days	no		no		4	very good	high	1-2	somewhat	possible	no	no							.	no	not at all	not at all	not at all	several days	several days	not at all	not at all	not at all	not at all	0	not at all	not at all	not at all	not at all	not at all	not at all	quite a bit	somewhat	somewhat	not at all
976	public	06	19	male	grade 11	grade 1-8	grade 1-8	rular	from 0-1 day	yes	yes	no		6	poor	not at all	none	uncertain	easy	no	no							.	no	not at all	several days	not at all	several days	not at all	not at all	not at all	not at all	not at all	1	several days	several days	several days	several days	several days	several days	a little bit	not at all	not at all	not at all
977	public	06	19	female	grade 11	can't read and write	can't read and write	urban	from 0-1 day	no		no		4	very good	low	1-2	uncertain	very difficult	no	no							.	no	several days	several days	more than half days	not at all	several days	nearly every day	more than half the days	not at all	several days	1	nearly every day	nearly every day	nearly every day	several days	several days	several days	a little bit	somewhat	very much	very much
978	public	06	18	female	grade 11	can't read and write	can't read and write	rular	from 0-1 day	no		yes	1.3	6	good	low	1-2	uncertain	possible	no	no							.	no	not at all	not at all	several days	not at all	several days	not at all	not at all	not at all	not at all	0	several days	several days	not at all	not at all	several days	not at all	not at all	not at all	not at all	a little bit
979	public	06	19	female	grade 11	can't read and write	can't read and write	urban	from 0-1 day	no		no		2	very good	not at all	1-2	somewhat	very difficult	no	no							.	no	nearly every day	several days	more than half days	more than half days	more than half days	nearly every day	several days	several days	not at all	2	nearly every day	nearly every day	nearly every day	more than half the days	nearly every day	several days	a little bit	not at all	not at all	some what
980	public	06	18	female	grade 11	can't read and write	can't read and write	rular	from 0-1 day	no		no		8	good	high	none	uncertain	very difficult	yes	no							.	no	nearly every day	several days	nearly every day	not at all	more than half days	more than half days	more than half the days	not at all	nearly every day	1	nearly every day	nearly every day	nearly every day	not at all	nearly every day	nearly every day	not at all	not at all	not at all	very much
981	public	06	19	male	grade 11	grade 1-8	can't read and write	urban	rom 2-4 days	yes	yes	yes	3	8	good	low	>5	somewhat	very difficult	no	no							.	no	not at all	not at all	several days	not at all	not at all	not at all	not at all	not at all	not at all	0	more than half the days	not at all	not at all	not at all	not at all	not at all	not at all	not at all	not at all	not at all
982	public	06	18	male	grade 11	college and above	college and avove	urban	rom 5-7 days	yes	no	yes	1	0	good	medium	3-5	somewhat	difficult	yes	no							.	no	not at all	several days	several days	not at all	not at all	not at all	not at all	not at all	not at all	0	not at all	not at all	not at all	not at all	several days	not at all	not at all	not at all	not at all	not at all
983	public	06	19	male	grade 11	grade 9-12	grade 1-8	urban	from 0-1 day	no		no		0	good	not at all	1-2	none	possible	no	no							.	no	not at all	not at all	several days	several days	several days	not at all	several days	several days	not at all	0	several days	several days	several days	several days	several days	several days	a little bit	a little bit	a little bit	a little bit
984	public	06	19	male	grade 11	grade 1-8	grade 1-8	urban	from 0-1 day	yes	yes	no		5	good	not at all	1-2	somewhat	very easy	no	no							.	no	not at all	not at all	several days	not at all	not at all	not at all	several days	not at all	several days	1	not at all	several days	several days	several days	several days	not at all	somewhat	a little bit	not at all	not at all
985	public	06	18	male	grade 11	grade 1-8	grade 1-8	rular	from 0-1 day	yes	yes	no		5	very good	medium	3-5	little	difficult	no	no							.	no	nearly every day	several days	several days	not at all	not at all	not at all	not at all	not at all	not at all	1	several days	several days	more than half days	not at all	not at all	nearly every day	not at all	not at all	not at all	not at all
986	public	06	18	female	grade 11	grade 1-8	grade 1-8	rular	from 0-1 day	no		no		5	very good	low	3-5	a lot	possible	yes	no							.	no	several days	several days	more than half days	not at all	several days	several days	more than half the days	not at all	not at all	1	several days	several days	several days	not at all	several days	several days	a little bit	a little bit	a little bit	a little bit
987	public	06	19	female	grade 11	can't read and write	can't read and write	urban	from 0-1 day	no		no		3	good	low	1-2	uncertain	very difficult	no	no							.	no	not at all	several days	several days	not at all	not at all	not at all	several days	not at all	not at all	1	several days	not at all	several days	not at all	not at all	not at all	not at all	not at all	not at all	a little bit
988	public	06	19	female	grade 11	college and above	college and avove	urban	from 0-1 day	no		no		2	good	not at all	1-2	uncertain	easy	no	no							.	no	several days	several days	more than half days	not at all	more than half days	more than half days	more than half the days	not at all	several days	1	several days	not at all	several days	several days	more than half days	several days	not at all	not at all	not at all	a little bit
989	public	06	18	male	grade 11	college and above	college and avove	urban	rom 2-4 days	yes	no	no		8	poor	not at all	3-5	somewhat	very easy	yes	no							.	no	several days	more than half the days	several days	not at all	more than half days	several days	several days	several days	not at all	1	several days	several days	more than half days	not at all	several days	several days	a little bit	quite a bt	not at all	a little bit
990	public	06	18	female	grade 11	grade 1-8	grade 1-8	rular	from 0-1 day	no		no		1	good	high	1-2	a lot	very easy	yes	yes	no	no	no	no	no	no	heart disease	no	several days	several days	several days	several days	several days	several days	several days	several days	several days	1	several days	several days	several days	several days	several days	several days	somewhat	not at all	somewhat	not at all
991	public	06	18	female	grade 11	grade 9-12	grade 9-12	urban	from 0-1 day	yes	yes	yes	1.2	5	good	high	1-2	a lot	possible	no	no							.	no	several days	not at all	several days	not at all	several days	several days	not at all	not at all	not at all	1	several days	not at all	not at all	not at all	not at all	several days	a little bit	somewhat	not at all	a little bit
992	public	06	18	female	grade 11	grade 1-8	grade 1-8	urban	rom 2-4 days	no		yes	3	4	good	not at all	1-2	a lot	possible	no	no							.	no	several days	several days	several days	several days	several days	several days	several days	several days	several days	1	more than half the days	more than halfthe days	nearly every day	more than half the days	more than half days	more than half days	somewhat	very much	not at all	very much
993	public	06	18	male	grade 11	college and above	grade 9-12	urban	from 0-1 day	no		no		5	good	high	>5	somewhat	difficult	no	no							.	no	several days	not at all	not at all	several days	several days	not at all	nearly every day	not at all	not at all	1	several days	several days	not at all	not at all	not at all	more than half days	not at all	not at all	not at all	not at all
994	public	06	18	female	grade 11	grade 9-12	can't read and write	urban	from 0-1 day	no		no		2	very good	not at all	3-5	none	very difficult	no	no							.	no	nearly every day	not at all	more than half days	several days	nearly every day	nearly every day	not at all	more than half days	several days	1	several days	several days	more than half days	more than half the days	more than half days	more than half days	not at all	not at all	not at all	not at all
995	public	06	18	female	grade 11	can't read and write	grade 1-8	urban	rom 5-7 days	no		no		1.3	very good	high	>5	somewhat	very easy	no	no							.	no	not at all	several days	not at all	not at all	not at all	nearly every day	not at all	not at all	not at all	0	not at all	not at all	several days	several days	not at all	several days	not at all	not at all	not at all	some what
996	public	06	18	female	grade 11	grade 9-12	can't read and write	urban	rom 5-7 days	yes	yes	yes	1	3	good	medium	3-5	somewhat	very difficult	no	yes	no	no	no	no	no	no	PUD	no	not at all	not at all	several days	not at all	not at all	not at all	not at all	not at all	not at all	0	not at all	not at all	not at all	not at all	not at all	not at all	somewhat	a little bit	not at all	very much
997	public	06	18	male	grade 11	college and above	grade 9-12	urban	from 0-1 day	yes	yes	yes	2	2	good	medium	>5	somewhat	very difficult	no	no							.	no	several days	not at all	not at all	several days	several days	not at all	nearly every day	not at all	not at all	1	several days	several days	not at all	not at all	more than half days	not at all	not at all	not at all	not at all	not at all
998	public	06	18	female	grade 11	grade 1-8	grade 1-8	urban	from 0-1 day	no		no		3	good	low	3-5	a lot	possible	no	no							.	no	several days	several days	several days	not at all	not at all	not at all	several days	several days	not at all	0	several days	not at all	not at all	not at all	several days	more than half days	a little bit	not at all	not at all	some what
999	public	06	18	female	grade 11	college and above	college and avove	urban	from 0-1 day	yes	yes	no		2	exellent	high	3-5	somewhat	very difficult	yes	yes	no	no	no	no	no	no	PUD	no	not at all	several days	more than half days	not at all	more than half days	several days	nearly every day	not at all	not at all	2	nearly every day	not at all	not at all	not at all	nearly every day	more than half days	a little bit	very much	very much	very much
100	public	06	19	male	grade 11	grade 9-12	can't read and write	urban	rom 2-4 days	yes	yes	no		2	good	high	1-2	somewhat	possible	no	no							.	no	several days	more than half the days	several days	not at all	not at all	not at all	nearly every day	several days	not at all	1	not at all	several days	several days	not at all	several days	not at all	not at all	not at all	not at all	a little bit
101	public	06	18	female	grade 11	can't read and write	can't read and write	urban	from 0-1 day	no		yes	2	10	good	not at all	3-5	little	difficult	no	no							.	yes	several days	nearly every day	several days	several days	not at all	not at all	several days	several days	nearly every day	3	nearly every day	nearly every day	nearly every day	nearly every day	nearly every day	nearly every day	not at all	not at all	not at all	not at all
102	public	06	17	female	grade 11	can't read and write	can't read and write	rular	from 0-1 day	no		no		3	good	low	1-2	uncertain	difficult	no	no							.	no	several days	several days	several days	several days	more than half days	several days	several days	not at all	not at all	1	nearly every day	several days	several days	not at all	nearly every day	several days	a little bit	not at all	a little bit	quite a bit
103	public	06	19	female	grade 11	grade 9-12	grade 1-8	rular	from 0-1 day	no		yes	2	1	very good	high	none	little	very difficult	no	no							.	no	several days	several days	nearly every day	nearly every day	more than half days	nearly every day	several days	several days	nearly every day	1	nearly every day	not at all	more than half days	not at all	not at all	nearly every day	not at all	a little bit	quite a bit	quite a bit
104	public	06	17	female	grade 11	grade 1-8	can't read and write	rular	from 0-1 day	no		no		4	good	not at all	1-2	little	difficult	no	no							.	no	several days	several days	not at all	not at all	several days	not at all	several days	nearly every day	several days	1	several days	several days	not at all	several days	nearly every day	several days	a little bit	somewhat	not at all	quite a bit
105	public	06	18	female	grade 11	grade 1-8	grade 1-8	rular	from 0-1 day	no		no		4	good	low	1-2	a lot	possible	no	no							.	no	several days	several days	not at all	not at all	several days	several days	several days	several days	not at all	1	several days	several days	several days	several days	several days	several days	somewhat	a little bit	a little bit	some what
[truncated: 371 more rows]
[truncated: 59 more columns]
